# Supplementary material for: Genome-scale mRNA and small RNA transcriptomic insights into initiation of citrus apomixis
Source: J Exp Bot. 2016 Sep 12;67(19):5743–56. doi: 10.1093/jxb/erw338 (PMC5066493; doi:10.1093/jxb/erw338)
Supplement: Supplementary Data [file supp_erw338_Supplementary_Table_S2_S7.xlsx]

## Sheet: Table S2
Table S2 Identification of common differentially expressed genes between poly- and mono-embryonic ovules
Locus name	Cclementine transcript ID	Sweet orange transcript ID	pre-NEI		NEI
			log2(PK/CM)	log2(GF/PU)	log2(PK/CM)	log2(GF/PU)	Annotation
Ccle_XLOC_001324	NA	orange1.1t00040,	7.10368	11.382	10.1315	9.81788	En/Spm-like transposon protein
Ccle_XLOC_001417	NA	Cs5g22430,	9.63051	8.20311	7.11539	6.11998	no hit
Ccle_XLOC_001887	NA	NA	7.60184	6.77588	9.73457	5.5287	no hit
Ccle_XLOC_001943	NA	orange1.1t00040,	7.89357	11.382	7.71684	9.81788	En/Spm-like transposon protein
Ccle_XLOC_002101	NA	Cs4g16480,	12.6405	13.1096	12.7738	10.4192	unnamed protein
Ccle_XLOC_002977	Ciclev10017467m.g,Ciclev10015863m.g,	Cs2g09840,Cs2g09850,	2.58546	7.95106	4.16161	8.67979	predicted protein
Ccle_XLOC_003855	NA	Cs2g09370,	8.59709	9.50182	9.03057	8.76378	predicted protein
Ccle_XLOC_004490	NA	Cs2g13320,	6.88367	4.96205	6.77214	6.23289	no hit
Ccle_XLOC_004775	NA	Cs2g20185,	5.37501	9.10392	5.5978	8.26122	no hit
Ccle_XLOC_004776	NA	Cs2g20185,	5.26312	9.10392	5.54355	8.26122	no hit
Ccle_XLOC_004777	NA	Cs2g14575,	12.1605	7.51318	7.35717	7.97998	no hit
Ccle_XLOC_005363	Ciclev10018487m.g,	Cs1g18930,	4.32934	7.31996	5.98254	5.51238	unnamed protein product
Ccle_XLOC_005524	Ciclev10024040m.g,	orange1.1t01073,	3.1973	4.01186	3.68167	2.85975	Na+/H+ antiporter
Ccle_XLOC_005553	Ciclev10021500m.g,	orange1.1t02190,	6.76778	6.03883	9.46684	4.17526	predicted protein
Ccle_XLOC_006595	Ciclev10021259m.g,	Cs2g28450,Cs2g28440,	1.77602	2.66481	1.59688	3.14218	unnamed protein product
Ccle_XLOC_006974	NA	NA	4.93299	6.64724	5.27711	6.01533	hypothetical protein
Ccle_XLOC_008041	NA	NA	3.23768	6.11887	5.00184	3.55914	no hit
Ccle_XLOC_008163	NA	NA	4.81229	6.64724	5.18301	6.01533	hypothetical protein
Ccle_XLOC_008371	NA	NA	8.65387	7.47666	8.36172	7.8178	no hit
Ccle_XLOC_008753	Ciclev10031865m.g,	Cs7g24410,	7.67076	4.421	9.39789	7.87824	PREDICTED: cysteine proteinase 15A-like
Ccle_XLOC_009588	Ciclev10033619m.g,	Cs7g27770,	5.69093	8.08978	6.45328	7.95439	hypothetical protein RCOM_1no hit6944no hit
Ccle_XLOC_010442	NA	NA	3.40985	5.08881	3.99665	2.61909	polyprotein 1
Ccle_XLOC_010515	NA	NA	4.79085	7.76376	6.79746	5.92639	no hit
Ccle_XLOC_010542	NA	NA	9.46988	5.36698	6.27257	6.76379	predicted protein
Ccle_XLOC_010623	NA	NA	6.67645	2.01626	4.30769	2.28487	Squamous cell carcinoma antigen recognized by T-cells, putative
Ccle_XLOC_010981	Ciclev10002613m.g,	Cs1g11710,	3.71912	7.44806	3.21693	3.31133	serine-threonine protein kinase, plant-type, putative
Ccle_XLOC_011011	Ciclev10001689m.g,	Cs3g10570,	2.18934	1.62399	1.8346	1.71287	PREDICTED: auxin-induced protein PCNT115
Ccle_XLOC_011735	NA	NA	5.77098	6.64724	6.01396	6.01533	hypothetical protein
Ccle_XLOC_011812	Ciclev10002724m.g,	NA	3.48337	9.2745	4.62693	6.99412	no hit
Ccle_XLOC_012225	NA	NA	6.3233	11.289	6.85099	10.6732	vacuole membrane protein, putative
Ccle_XLOC_012226	NA	NA	8.36354	7.37431	7.10302	5.89619	no hit
Ccle_XLOC_012826	NA	NA	8.21503	4.91829	8.29856	3.59745	hypothetical protein
Ccle_XLOC_012827	NA	NA	5.86969	6.64724	6.21757	6.01533	hypothetical protein
Ccle_XLOC_012956	NA	NA	7.65336	8.29116	5.28252	5.62158	no hit
Ccle_XLOC_013162	NA	NA	3.45729	5.32075	8.3479	3.3772	no hit
Ccle_XLOC_013298	NA	Cs8g13730,Cs8g13710,Cs8g13690,Cs8g13680,	8.58413	2.57623	5.75714	4.78307	no hit
Ccle_XLOC_014995	NA	Cs8g13730,Cs8g13710,Cs8g13690,Cs8g13680,	7.70603	2.57623	4.94421	4.78307	no hit
Ccle_XLOC_015886	NA	Cs1g01160,	6.55048	8.46886	6.79955	2.44193	hypothetical protein
Ccle_XLOC_016671	NA	Cs1g26440,	8.61649	12.1833	8.10631	11.1373	predicted protein
Ccle_XLOC_017374	NA	Cs2g09370,	7.5493	9.50182	8.02392	8.76378	predicted protein
Ccle_XLOC_018361	NA	Cs8g05700,Cs8g05630,	3.28081	10.2101	6.27789	8.28283	PREDICTED: probable carboxylesterase 2
Ccle_XLOC_018364	NA	Cs8g05700,Cs8g05630,	3.24019	10.2101	6.59329	8.28283	PREDICTED: probable carboxylesterase 2
Ccle_XLOC_018887	NA	Cs5g05975,	4.1886	3.35767	3.91177	2.23801	hypothetical protein
Ccle_XLOC_019631	Ciclev10007064m.g,	Cs5g05975,	4.66996	3.35767	5.62194	2.23801	hypothetical protein
Ccle_XLOC_019765	NA	Cs2g14575,	5.47617	7.51318	5.07493	7.97998	no hit
Ccle_XLOC_020114	NA	NA	4.1907	8.53493	5.20976	7.28588	no hit
Ccle_XLOC_020246	NA	Cs4g16480,	7.81957	13.1096	4.71271	10.4192	conserved hypothetical protein
Ccle_XLOC_020283	NA	Cs2g20185,	8.10067	9.10392	7.31788	8.26122	no hit
Ccle_XLOC_001995	NA	orange1.1t01476,	5.28411	1.50089	8.00422	1.57316	no hit
Ccle_XLOC_002146	Ciclev10017173m.g,	Cs4g07560,	5.8143	0.306507	5.8322	1.07236	PREDICTED: probable WRKY transcription factor 2-like
Ccle_XLOC_004476	NA	orange1.1t02037,orange1.1t02041,orange1.1t02043,orange1.1t02044,	2.91982	0.907333	3.79449	1.26564	peroxidase
Ccle_XLOC_004614	NA	Cs8g05550,	4.94081	1.6905	5.38118	2.02502	no hit
Ccle_XLOC_005419	Ciclev10018722m.g,	Cs5g19850,	4.35517	2.06506	5.11723	4.00495	leucine-rich repeat-containing protein, putative
Ccle_XLOC_005537	NA	Cs5g21070,Cs5g21060,Cs5g21010,	9.07227	0.709224	9.31082	1.31518	PREDICTED: NADP-dependent alkenal double bond reductase P2
Ccle_XLOC_006201	Ciclev10023289m.g,	orange1.1t00529,	2.37432	2.25821	2.10369	3.05904	PREDICTED: putative metallophosphoesterase At3gno hit33no hit5-like
Ccle_XLOC_008190	NA	NA	6.85725	0.236935	4.98769	1.16984	no hit
Ccle_XLOC_008191	NA	NA	3.00331	0.236935	3.08249	1.16984	no hit
Ccle_XLOC_009677	NA	NA	6.36111	2.02071	4.12304	4.37723	no hit
Ccle_XLOC_011179	Ciclev10000918m.g,	Cs3g15640,Cs3g15630,	2.34022	-0.365283	2.81562	2.81291	PREDICTED: isoflavone 2'-hydroxylase-like
Ccle_XLOC_015784	Ciclev10027565m.g,	Cs1g18520,Cs1g18510,Cs1g18500,Cs1g18480,	5.36483	0.899437	5.67706	2.20513	hypothetical protein
Ccle_XLOC_017723	Ciclev10030295m.g,	NA	3.95308	4.85074	3.84557	5.95546	STS14 protein precursor, putative
Ccle_XLOC_020161	NA	NA	5.67443	4.95106	8.8603	8.33896	Putative polyprotein, related
Ccle_XLOC_020199	NA	Cs8g02710,Cs8g02700,	8.03271	0.412735	6.79235	1.20185	no hit
Ccle_XLOC_020268	NA	NA	8.55266	4.95106	8.48451	8.33896	no hit
Ccle_XLOC_006329	Ciclev10019773m.g,	orange1.1t00214,	-2.48589	5.06385	2.51643	6.73242	Pectinesterase 2
Ccle_XLOC_006651	Ciclev10019159m.g,	Cs5g08340,	-1.7633	4.56759	1.84972	5.13365	predicted protein
Ccle_XLOC_000841	Ciclev10009872m.g,	Cs4g02680,	0.0567651	1.98511	2.3864	3.85246	predicted protein
Ccle_XLOC_000634	Ciclev10008862m.g,	Cs4g08270,	-0.501578	1.96604	2.05217	6.03073	unnamed protein
Ccle_XLOC_001111	Ciclev10008731m.g,	Cs4g18120,	0.591919	1.44131	2.97945	4.80951	Blue copper protein
Ccle_XLOC_002040	NA	NA	3.49408	5.32075	7.36975	3.3772	no hit
Ccle_XLOC_002848	Ciclev10014618m.g,	Cs2g13320,	2.48567	4.96205	4.49189	6.23289	kinase, putative
Ccle_XLOC_003346	Ciclev10015779m.g,	orange1.1t02036,orange1.1t02040,	0.286745	3.33803	2.48643	2.77455	peroxidase
Ccle_XLOC_003368	Ciclev10015045m.g,	orange1.1t03150,	1.47139	3.50734	3.23462	5.03255	PREDICTED: UDP-glycosyltransferase 92A1-like
Ccle_XLOC_003369	Ciclev10016844m.g,	orange1.1t03150,	1.71111	3.50734	3.6008	5.03255	predicted protein
Ccle_XLOC_004588	NA	NA	3.16309	3.41777	7.30981	3.67523	no hit
Ccle_XLOC_004654	NA	Cs2g13320,	3.19046	4.96205	7.54307	6.23289	kinase, putative
Ccle_XLOC_004769	NA	NA	4.68662	3.40228	8.6524	7.2653	conserved hypothetical protein
Ccle_XLOC_007009	Ciclev10023568m.g,	Cs5g18040,Cs5g18010,	3.39921	6.86673	6.18994	9.42501	catechol o-methyltransferase related [Populus trichocarpa]
Ccle_XLOC_007010	Ciclev10020870m.g,	Cs5g18040,Cs5g18010,	2.02036	6.86673	3.86002	9.42501	O-methyltransferase
Ccle_XLOC_007011	Ciclev10020873m.g,	Cs5g18040,Cs5g18010,	2.09477	6.86673	3.86731	9.42501	O-methyltransferase
Ccle_XLOC_007287	Ciclev10022123m.g,	Cs5g21870,	-1.5826	4.29109	2.07554	4.97225	chitinase
Ccle_XLOC_008369	NA	Cs5g26270,	1.32107	5.34702	3.33495	6.53682	no hit
Ccle_XLOC_009311	Ciclev10032651m.g,	Cs7g03770,	0.170092	2.95375	3.52673	3.69538	S-like ribonuclease
Ccle_XLOC_011221	Ciclev10000751m.g,	Cs3g16650,	-0.343929	3.867	2.07745	5.35589	predicted protein
Ccle_XLOC_011472	Ciclev10003928m.g,	Cs3g22890,	2.50419	6.64779	3.51389	3.67468	predicted protein
Ccle_XLOC_012940	NA	orange1.1t04469,	0.209737	2.31432	2.57085	2.0761	peroxidase
Ccle_XLOC_013426	Ciclev10012590m.g,	orange1.1t03024,	-1.32934	5.01838	4.0609	4.6133	Thaumatin-like protein 1
Ccle_XLOC_013625	Ciclev10011377m.g,	Cs6g07400,	-1.39259	4.92009	3.19927	8.3763	laccase 11no hita
Ccle_XLOC_016883	Ciclev10010860m.g,	Cs5g18040,Cs5g18010,	2.10754	6.86673	3.80287	9.42501	catechol o-methyltransferase
Ccle_XLOC_017213	Ciclev10027962m.g,	orange1.1t01070,	2.00007	5.52873	4.06821	5.15006	predicted protein
Ccle_XLOC_017643	Ciclev10028039m.g,	Cs8g01090,	-1.31798	2.37332	3.14774	4.83979	serine-threonine protein kinase, plant-type, putative
Ccle_XLOC_017949	Ciclev10030065m.g,	Cs8g12370,	1.55327	2.06499	6.60971	6.99787	PREDICTED: L-type lectin-domain containing receptor kinase IX.1-like
Ccle_XLOC_017950	Ciclev10028014m.g,	Cs8g12370,	0.870556	2.06499	5.18799	6.99787	predicted protein
Ccle_XLOC_017955	Ciclev10028257m.g,	orange1.1t04139,	1.9256	3.37193	4.39655	3.87142	PREDICTED: cytochrome P45no hit 76C4
Ccle_XLOC_017956	Ciclev10028268m.g,	orange1.1t04139,	1.88632	3.37193	4.59798	3.87142	PREDICTED: cytochrome P45no hit 76C4
Ccle_XLOC_018849	Ciclev10005281m.g,	Cs9g09290,	0.993673	3.87829	3.36703	6.37631	PREDICTED: protein SRG1
Ccle_XLOC_019148	Ciclev10005149m.g,	Cs9g14500,	-0.400835	4.79352	5.54971	4.56382	predicted protein
Ccle_XLOC_019854	Ciclev10004372m.g,	Cs9g12460,	0.799969	1.50729	2.27625	2.03598	predicted protein
Ccle_XLOC_000104	Ciclev10009811m.g,	Cs4g20420,	-0.0713736	1.11246	2.14057	3.55315	predicted protein
Ccle_XLOC_000146	Ciclev10007811m.g,	Cs4g19540,	2.02748	2.58418	5.57917	2.74108	PREDICTED: ankyrin repeat-containing protein At5gno hit262no hit-like
Ccle_XLOC_000585	Ciclev10008176m.g,	Cs4g09780,	-0.00161644	0.483571	2.34791	3.07491	Glucan endo-1,3-beta-glucosidase precursor, putative
Ccle_XLOC_001612	Ciclev10010773m.g,	Cs4g06440,	-0.58333	2.2977	5.82912	7.24045	predicted protein
Ccle_XLOC_004477	NA	orange1.1t02037,orange1.1t02041,orange1.1t02043,orange1.1t02044,	1.99262	0.907333	5.46344	1.26564	peroxidase
Ccle_XLOC_004841	Ciclev10021265m.g,	Cs5g02340,	2.20944	0.204799	3.32761	2.34633	AP2/ERF domain-containing transcription factor
Ccle_XLOC_004943	NA	NA	4.63623	5.71355	5.51029	5.59876	no hit
Ccle_XLOC_005062	Ciclev10022894m.g,	orange1.1t05168,	1.75625	1.33472	3.59895	3.7826	PREDICTED: uncharacterized protein LOC1no hitno hit85322no hit
Ccle_XLOC_005584	Ciclev10024198m.g,	Cs5g14950,Cs5g14920,	1.81621	0.572034	2.63835	2.20597	cytochrome P45no hit monooxygenase CYP72A59
Ccle_XLOC_005655	Ciclev10019648m.g,	Cs7g27010,	1.39653	1.11054	4.85715	3.70211	cytochrome P45no hit
Ccle_XLOC_005724	Ciclev10024069m.g,	Cs4g12920,	4.34558	1.73171	7.11585	8.209	hypothetical protein
Ccle_XLOC_006181	Ciclev10020818m.g,	orange1.1t00578,	2.3701	0.622757	4.75073	3.08621	Anthranilate N-methyltransferase
Ccle_XLOC_007110	Ciclev10021734m.g,Ciclev10021728m.g,	orange1.1t02389,	-1.45364	-0.664255	1.97503	2.21795	predicted protein
Ccle_XLOC_008682	Ciclev10033283m.g,	Cs7g27685,	0.330223	0.231425	1.8706	4.3512	PREDICTED: hydrophobic protein RCI2A-like
Ccle_XLOC_011480	Ciclev10002816m.g,	Cs3g23050,	0.640213	1.75261	3.66023	4.40305	uncharacterized protein LOC1no hitno hit78236no hit precursor
Ccle_XLOC_012321	Ciclev10000981m.g,	Cs3g16570,	0.151878	0.629573	2.4725	1.71636	amino acid permease 6
Ccle_XLOC_013077	NA	NA	3.65544	4.95106	8.13415	8.33896	no hit
Ccle_XLOC_014551	Ciclev10012675m.g,	Cs6g11270,	-0.0843349	0.818693	1.62441	1.39967	predicted protein
Ccle_XLOC_015170	NA	Cs6g20330,	-1.85761	1.61153	3.08961	9.72094	BRASSINOSTEROID INSENSITIVE 1-associated receptor kinase 1 precursor, putative
Ccle_XLOC_015171	NA	Cs6g20330,	-1.58356	1.61153	3.0088	9.72094	predicted protein
Ccle_XLOC_016982	Ciclev10029431m.g,	Cs8g03360,	2.72171	5.24919	5.91631	6.51132	predicted protein
Ccle_XLOC_017034	Ciclev10029973m.g,	Cs8g04850,	-0.930874	5.23382	4.40139	6.2768	predicted protein
Ccle_XLOC_017930	NA	Cs8g08800,	1.57916	0.259379	3.08741	3.2589	no hit
Ccle_XLOC_018788	Ciclev10006836m.g,	Cs9g08340,Cs9g08250,Cs9g08260,	2.06582	0.185214	7.57529	3.09946	predicted protein
Ccle_XLOC_019190	Ciclev10004935m.g,	Cs9g16640,	-0.234529	2.51965	4.09518	5.98472	PREDICTED: UDP-glycosyltransferase 76C4
Ccle_XLOC_019912	Ciclev10006865m.g,	Cs9g14770,	3.3546	4.27732	7.28832	8.38071	aquaporin, MIP family
Ccle_XLOC_019915	Ciclev10005491m.g,	Cs9g14710,	0.148915	1.37493	2.96296	3.8419	PREDICTED: acidic endochitinase-like
Ccle_XLOC_002169	NA	Cs7g24220,	4.25523	3.32024	3.47174	1.97536	hypothetical protein
Ccle_XLOC_003250	NA	Cs7g24220,	2.94393	3.32024	2.48854	1.97536	hypothetical protein
Ccle_XLOC_005416	Ciclev10021626m.g,	Cs5g19690,	5.00757	1.63369	3.72947	0.364308	phosphoribosylaminoimidazole carboxylase catalytic subunit
Ccle_XLOC_008135	NA	Cs7g24220,	3.36026	3.32024	2.92099	1.97536	hypothetical protein
Ccle_XLOC_018186	NA	Cs8g17373,	5.2051	2.68395	6.0049	2.11036	no hit
Ccle_XLOC_018506	NA	Cs8g17373,	4.42918	2.68395	6.25446	2.11036	no hit
Ccle_XLOC_020260	NA	Cs7g24220,	4.84254	3.32024	5.28345	1.97536	hypothetical protein
Ccle_XLOC_013559	NA	orange1.1t00797,	-8.95782	-5.2413	-8.75115	-8.3045	hypothetical protein
Ccle_XLOC_001966	NA	orange1.1t04324,	-10.7294	-7.78454	-8.42986	-6.6527	hypothetical protein
Ccle_XLOC_002106	Ciclev10013967m.g,	Cs8g06600,Cs8g06560,	-9.55487	-5.81628	-6.32489	-7.79391	Organ-specific protein S2
Ccle_XLOC_002116	NA	orange1.1t03697,	-4.65698	-2.8927	-6.2219	-2.59119	PREDICTED: biotin synthase-like
Ccle_XLOC_002117	NA	orange1.1t03697,	-4.62114	-2.8927	-6.3114	-2.59119	PREDICTED: biotin synthase-like
Ccle_XLOC_002119	Ciclev10013990m.g,	orange1.1t04947,orange1.1t04948,	-9.52802	-3.23659	-8.86866	-3.97569	ATP binding protein, putative
Ccle_XLOC_002532	NA	NA	-2.48114	-3.5046	-2.2644	-5.46883	no hit
Ccle_XLOC_002938	NA	orange1.1t05084,orange1.1t05085,	-6.27779	-9.20425	-7.91372	-8.54567	uncharacterized protein
Ccle_XLOC_003770	NA	Cs9g15835,	-10.8871	-1.37355	-8.37574	-1.78875	no hit
Ccle_XLOC_004254	NA	Cs5g33840,	-10.3642	-2.05353	-7.3242	-2.24281	no hit
Ccle_XLOC_004280	NA	Cs7g22350,Cs7g22340,	-11.4354	-3.47535	-10.3747	-6.22216	hypothetical protein
Ccle_XLOC_004557	NA	NA	-5.44587	-8.93875	-4.70319	-4.1609	no hit
Ccle_XLOC_005424	Ciclev10024121m.g,	Cs8g11430,	-10.223	-7.62744	-5.93205	-8.27309	predicted protein
Ccle_XLOC_005566	Ciclev10023790m.g,	Cs5g15060,Cs5g15050,	-4.63239	-1.61353	-3.74308	-2.24604	hypothetical protein
Ccle_XLOC_005650	Ciclev10021711m.g,	orange1.1t05899,	-11.6311	-9.83259	-9.11205	-9.27463	hypothetical protein
Ccle_XLOC_006111	NA	Cs5g33840,	-8.84753	-2.05353	-7.15463	-2.24281	no hit
Ccle_XLOC_007065	Ciclev10024370m.g,	Cs5g18710,	-3.14543	-2.12186	-3.23781	-2.9598	triosephosphate isomerase
Ccle_XLOC_007201	Ciclev10024254m.g,	Cs5g12500,	-10.4233	-2.16612	-9.64929	-2.80081	predicted protein
Ccle_XLOC_007202	NA	Cs5g12500,	-8.05982	-2.16612	-6.661	-2.80081	predicted protein
Ccle_XLOC_007341	Ciclev10024495m.g,Ciclev10024062m.g,	orange1.1t03697,	-2.82533	-2.8927	-3.99914	-2.59119	hypothetical protein
Ccle_XLOC_008063	NA	NA	-9.70371	-10.4141	-9.05188	-7.63673	no hit
Ccle_XLOC_008160	NA	NA	-6.80516	-7.14631	-6.45851	-6.54907	no hit
Ccle_XLOC_008331	NA	NA	-7.64426	-5.11942	-5.00235	-5.93512	no hit
Ccle_XLOC_008351	NA	NA	-7.77228	-2.8927	-5.23619	-2.59119	no hit
Ccle_XLOC_008785	Ciclev10033130m.g,	orange1.1t03872,	-11.8992	-1.96312	-11.6719	-2.04994	no hit
Ccle_XLOC_009072	NA	orange1.1t04324,	-9.92722	-7.78454	-7.57664	-6.6527	no hit
Ccle_XLOC_009607	Ciclev10033667m.g,	orange1.1t03981,	-5.14749	-2.64923	-4.2456	-3.51096	protein disulfide isomerase-like 1-3-like isoform 1
Ccle_XLOC_010613	NA	-	-7.24207	-4.30067	-8.28341	-5.66818	no hit
Ccle_XLOC_011074	Ciclev10003486m.g,Ciclev10003267m.g,Ciclev10003029m.g,	Cs3g12510,	-4.79297	-2.52886	-4.12435	-4.41803	unnamed protein product
Ccle_XLOC_011771	Ciclev10003963m.g,	NA	-2.67202	-7.32725	-2.93653	-8.02738	unnamed protein product
Ccle_XLOC_012100	NA	NA	-9.24022	-7.92588	-9.26156	-7.60565	hypothetical protein
Ccle_XLOC_012186	NA	Cs3g12285,	-3.59893	-3.19148	-4.25108	-3.78394	no hit
Ccle_XLOC_012663	NA	Cs3g25140,	-5.25242	-4.00077	-9.43417	-6.65642	predicted protein
Ccle_XLOC_012804	NA	orange1.1t01357,	-7.75117	-4.5544	-6.99129	-4.48124	hypothetical protein
Ccle_XLOC_012901	NA	NA	-3.11713	-7.32725	-4.10181	-8.02738	no hit
Ccle_XLOC_013299	NA	NA	-5.93542	-1.65751	-6.7789	-1.28299	heat shock protein
Ccle_XLOC_013413	Ciclev10013836m.g,	Cs9g06220,	-7.31658	-4.85189	-5.86796	-4.85868	calcium-dependent protein kinase 32-like isoform 1
Ccle_XLOC_014327	NA	orange1.1t05084,orange1.1t05085,	-8.41068	-9.20425	-7.87486	-8.54567	uncharacterized protein
Ccle_XLOC_015239	NA	Cs1g25650,	-11.8758	-3.5162	-8.32229	-4.46552	hypothetical protein
Ccle_XLOC_015959	Ciclev10024739m.g,Ciclev10025580m.g,Ciclev10025113m.g,	Cs1g25650,	-7.99057	-3.5162	-6.96396	-4.46552	histidine kinase 1 plant, putative
Ccle_XLOC_016494	NA	Cs9g15835,	-8.30659	-1.37355	-7.86606	-1.78875	no hit
Ccle_XLOC_016875	NA	orange1.1t01357,	-9.73814	-4.5544	-5.32765	-4.48124	hypothetical protein
Ccle_XLOC_017132	NA	Cs8g06495,	-6.97392	-9.71065	-6.83832	-7.55059	no hit
Ccle_XLOC_017394	NA	Cs1g10925,	-7.80763	-6.15173	-5.28034	-6.2814	no hit
Ccle_XLOC_017419	Ciclev10029037m.g,	orange1.1t03872,	-11.8421	-1.96312	-6.62437	-2.04994	no hit
Ccle_XLOC_017560	Ciclev10029040m.g,	Cs8g19105,Cs8g19070,	-5.39964	-3.22706	-5.10364	-5.92507	tropinone reductase, putative
Ccle_XLOC_017852	Ciclev10029053m.g,Ciclev10029064m.g,	Cs8g06650,	-4.59432	-3.43907	-1.82886	-5.21253	BURP domain-containing protein 17-like isoform 1
Ccle_XLOC_019073	NA	Cs9g15835,	-8.93392	-1.37355	-8.4025	-1.78875	no hit
Ccle_XLOC_019635	NA	NA	-9.1495	-3.49642	-8.61673	-3.57151	no hit
Ccle_XLOC_019792	Ciclev10007212m.g,	orange1.1t04324,	-11.8051	-7.78454	-9.27135	-6.6527	hypothetical protein
Ccle_XLOC_020191	NA	NA	-9.17985	-3.49642	-8.6788	-3.57151	no hit
Ccle_XLOC_000679	Ciclev10008687m.g,	Cs4g07280,	-1.82183	-0.926527	-1.83737	-1.4723	Adipocyte plasma membrane-associated protein
Ccle_XLOC_001904	NA	Cs8g11514,	-2.49193	-1.82776	-3.16155	-3.48945	no hit
Ccle_XLOC_002033	NA	orange1.1t04063,	-8.4565	-0.63602	-7.62509	-1.7155	no hit
Ccle_XLOC_002107	NA	Cs8g06680,	-8.45211	-2.6054	-4.59381	-5.80476	Organ-specific protein S2
Ccle_XLOC_002118	NA	Cs3g06520,Cs3g06510,	-10.869	-1.76985	-9.6026	-2.95031	no hit
Ccle_XLOC_002450	Ciclev10017260m.g,	Cs2g15450,Cs2g15440,	-6.75851	-0.789494	-4.93726	-2.07814	predicted protein
Ccle_XLOC_002539	NA	NA	-11.1133	-0.887224	-7.90066	-1.87894	putative protein
Ccle_XLOC_002865	Ciclev10018042m.g,	Cs2g12755,	-4.17438	-2.15472	-4.00398	-3.77335	anthranilate synthase alpha subunit
Ccle_XLOC_002930	Ciclev10017038m.g,	Cs1g26150,Cs1g26140,	-8.38846	-0.606075	-8.43284	-1.20404	no hit
Ccle_XLOC_003342	Ciclev10015783m.g,	orange1.1t02045,	-2.4347	0.518002	-2.87342	-2.02329	peroxidase
Ccle_XLOC_003673	NA	NA	-11.2276	-0.887224	-8.02717	-1.87894	putative protein
Ccle_XLOC_004502	NA	Cs2g30870,	-8.34307	-0.015597	-4.78566	-1.40241	no hit
Ccle_XLOC_005680	Ciclev10024386m.g,	Cs2g16535,	-7.0896	-1.23122	-5.44135	-1.46803	6no hitS ribosomal protein L37a
Ccle_XLOC_005691	Ciclev10019154m.g,	orange1.1t01190,	-6.79173	-2.83293	-11.7878	-3.67865	hypothetical protein
Ccle_XLOC_005715	Ciclev10020887m.g,	NA	-11.2414	-3.0086	-9.47158	-7.08913	no hit
Ccle_XLOC_005773	Ciclev10023126m.g,	NA	-8.0153	-1.88889	-7.8434	-6.02886	hypothetical protein
Ccle_XLOC_006886	Ciclev10024488m.g,	NA	-8.45978	-1.43555	-6.6804	-2.12181	putative CC-NBS-LRR resistance protein
Ccle_XLOC_007317	Ciclev10023939m.g,	NA	-1.81389	-0.803652	-1.53172	-1.19638	SDL-1 protein
Ccle_XLOC_007318	Ciclev10020806m.g,	Cs5g23050,	-8.45583	-0.329281	-6.99378	-1.87195	predicted protein
Ccle_XLOC_008257	NA	NA	-7.75494	-0.811872	-7.54997	-2.26523	reverse transcriptase-like protein, partial
Ccle_XLOC_010681	NA	orange1.1t03732,orange1.1t03734,orange1.1t03736,orange1.1t03738,	-4.78359	-0.777906	-6.27924	-1.70737	PREDICTED: putative disease resistance protein RGA4-like
Ccle_XLOC_010729	NA	Cs8g11514,	-2.28346	-1.82776	-2.71936	-3.48945	no hit
Ccle_XLOC_010905	Ciclev10002885m.g,	Cs3g06520,Cs3g06510,	-7.67782	-1.76985	-6.75896	-2.95031	ATP binding protein, putative
Ccle_XLOC_010973	Ciclev10003114m.g,	NA	-4.23734	-1.53872	-3.99107	-2.13545	conserved hypothetical protein
Ccle_XLOC_011064	NA	Cs3g12730,	-8.43641	-0.764136	-6.71888	-1.86972	phosphoprotein phosphatase, putative
Ccle_XLOC_011591	Ciclev10003040m.g,	Cs3g25645,	-7.61044	-1.4801	-8.24085	-1.94756	no hit
Ccle_XLOC_011811	NA	Cs8g11514,	-2.49458	-1.82776	-3.29839	-3.48945	no hit
Ccle_XLOC_012157	Ciclev10001390m.g,	Cs3g11370,	-3.17854	-1.46574	-3.08427	-1.75319	PREDICTED: uncharacterized protein
Ccle_XLOC_012194	NA	Cs3g12730,	-8.00124	-0.764136	-8.91099	-1.86972	phosphoprotein phosphatase
Ccle_XLOC_012382	Ciclev10000925m.g,	Cs3g18110,Cs3g18080,	-6.99829	0.969328	-5.5827	-3.24376	predicted protein
Ccle_XLOC_013197	NA	Cs3g13390,Cs3g13340,Cs3g13320,	-4.12072	-1.34	-4.71448	-3.0058	leucine-rich repeat containing protein[Ricinus communis]
Ccle_XLOC_013747	Ciclev10013296m.g,	Cs6g10950,	-5.12524	-2.74281	-6.26285	-5.17492	polyprotein
Ccle_XLOC_016817	NA	NA	-8.55376	-1.42361	-6.65789	-2.1559	no hit
Ccle_XLOC_017138	Ciclev10029778m.g,	Cs2g16535,	-7.04023	-1.23122	-6.26596	-1.46803	6no hitS ribosomal protein
Ccle_XLOC_018416	NA	NA	-7.68742	-5.59119	-10.1929	-7.05687	non-ltr retroelement reverse transcriptase
Ccle_XLOC_018605	Ciclev10004369m.g,	Cs9g02570,	-6.76101	1.07524	-2.86861	-2.26811	arabinofuranosidase
Ccle_XLOC_002494	Ciclev10015595m.g,	Cs2g14170,	-1.18139	1.33012	-1.97868	-1.24203	predicted protein
Ccle_XLOC_000390	Ciclev10009697m.g,	orange1.1t00546,	-1.34521	-2.18519	-6.65423	-2.42819	MOTHER of FT and TFL1-like protein
Ccle_XLOC_000509	Ciclev10009710m.g,	Cs4g11920,	0.0872362	-2.36409	-4.60467	-4.03938	unknown
Ccle_XLOC_001407	Ciclev10010020m.g,	Cs1g06240,	1.48569	-4.0591	-5.22152	-4.11427	unknown
Ccle_XLOC_003726	Ciclev10017345m.g,	Cs2g22820,Cs2g22810,Cs2g22800,Cs2g22790,	-1.47517	-3.62561	-2.80422	-5.40174	PREDICTED: uncharacterized protein
Ccle_XLOC_003728	Ciclev10017298m.g,	Cs2g22820,Cs2g22810,Cs2g22800,Cs2g22790,	0.934221	-3.62561	-6.10072	-5.40174	PREDICTED: uncharacterized protein
Ccle_XLOC_005796	Ciclev10023006m.g,	Cs5g25010,Cs5g24990,Cs5g24910,Cs5g24960,Cs5g24950,Cs5g24940,Cs5g24930,	-2.89166	-1.72837	-4.80683	-3.00709	Anthranilate N-methyltransferase
Ccle_XLOC_010761	NA	orange1.1t06041,orange1.1t06043,	-1.53433	-3.12294	-3.54075	-5.01961	no hit
Ccle_XLOC_011765	NA	NA	-2.28778	-3.89774	-2.78147	-3.68624	hypothetical protein
Ccle_XLOC_016241	Ciclev10025217m.g,	Cs1g19390,	1.05592	-3.15869	-3.58259	-4.0192	Patellin-3, putative
Ccle_XLOC_016488	Ciclev10027309m.g,	Cs1g11380,	2.06647	-3.69456	-4.24736	-3.05029	CTV.15
Ccle_XLOC_017325	Ciclev10029566m.g,	Cs8g13560,	-0.708362	-4.17126	-2.23621	-4.79631	no hit
Ccle_XLOC_000733	Ciclev10008188m.g,	Cs4g05910,	0.549079	0	-4.67699	-6.82251	Ankyrin repeat family protein
Ccle_XLOC_001371	NA	Cs1g07330,	-0.756757	-0.940146	-1.5712	-2.19536	metallothionein-like protein
Ccle_XLOC_002019	NA	NA	-3.18497	-2.12351	-8.12651	-3.51646	unnamed protein product
Ccle_XLOC_002981	Ciclev10014266m.g,Ciclev10017330m.g,	Cs2g09770,	-0.449499	-0.39058	-2.34023	-1.78939	predicted protein
Ccle_XLOC_003371	Ciclev10014671m.g,	orange1.1t03154,	-0.482235	-0.826095	-2.82423	-1.44379	conserved hypothetical protein
Ccle_XLOC_004033	Ciclev10014269m.g,	Cs2g12000,	-0.843039	-0.654332	-2.96408	-2.26121	predicted protein
Ccle_XLOC_004043	Ciclev10016117m.g,Ciclev10016366m.g,	Cs2g11750,Cs2g11760,	-0.0302292	-1.44566	-3.07617	-2.82363	unknown
Ccle_XLOC_005360	Ciclev10019690m.g,	Cs5g16430,	-1.43785	-0.814516	-3.1209	-2.03066	PREDICTED: DNA polymerase epsilon subunit 2-like
Ccle_XLOC_005625	Ciclev10022056m.g,	Cs5g12550,	0.927414	-2.04111	-7.4504	-5.32866	predicted protein
Ccle_XLOC_005799	Ciclev10023782m.g,	Cs5g25140,	-0.225436	0.0785225	-2.55227	-1.65931	bark storage protein A-like
Ccle_XLOC_005829	Ciclev10020067m.g,	Cs5g26160,	-1.97701	-0.943754	-3.18472	-1.3521	RNA-binding protein 4no hit-like
Ccle_XLOC_006349	Ciclev10021501m.g,	Cs1g03390,	1.71721	-0.30823	-2.30553	-1.97921	predicted protein
Ccle_XLOC_007004	Ciclev10023589m.g,	Cs5g17820,	-2.15749	-0.997704	-3.16087	-1.26786	MADS box protein GHMADS-2
Ccle_XLOC_007522	Ciclev10021442m.g,	Cs5g29370,	-5.67662	0.397233	-5.14639	-5.47996	predicted protein
Ccle_XLOC_009166	Ciclev10030653m.g,	Cs7g10360,	-0.201287	-0.549141	-1.88618	-1.46007	lipoxygenase, putative
Ccle_XLOC_010727	NA	NA	-1.42252	0.0977535	-3.96116	-4.96789	no hit
Ccle_XLOC_012013	Ciclev10000705m.g,	Cs3g06900,	-1.4829	-0.961341	-4.72484	-3.77629	Pectinesterase-2 precursor
Ccle_XLOC_012147	NA	Cs3g12730,	-0.252662	-0.764136	-3.02903	-1.86972	PREDICTED: disease resistance protein
Ccle_XLOC_014698	Ciclev10013486m.g,	Cs6g15680,	0.505247	-2.07523	-5.37154	-3.99091	conserved hypothetical protein
Ccle_XLOC_014980	NA	orange1.1t01122,orange1.1t01123,	-4.54572	-0.625951	-6.71	-1.44715	no hit
Ccle_XLOC_016503	NA	Cs1g25570,	-0.628665	-2.12195	-4.55734	-3.31135	predicted protein
Ccle_XLOC_002236	Ciclev10017563m.g,	orange1.1t05903,	-7.97703	-4.9952	-4.19785	-2.25484	no hit
Ccle_XLOC_005547	Ciclev10023350m.g,	Cs5g16580,	-8.87528	-2.08879	-5.84594	-1.37638	conserved hypothetical protein
Ccle_XLOC_005621	Ciclev10019208m.g,Ciclev10023725m.g,	orange1.1t05031,	-2.81562	-2.78914	-4.56637	0.236547	Ankyrin repeat protein
Ccle_XLOC_007397	NA	Cs5g25765,	-8.85441	-1.72398	-4.8727	-0.51051	no hit
Ccle_XLOC_011444	Ciclev10000771m.g,	Cs3g22160,	-8.87671	-2.63169	-6.98809	1.35162	cytochrome P45no hit
Ccle_XLOC_012048	NA	Cs3g08720,	-4.73583	-1.55024	-5.664	-0.710211	no hit
Ccle_XLOC_000103	Ciclev10010431m.g,	Cs1g18930,	4.12762	7.31996	0.938549	5.51238	PREDICTED: pleiotropic drug resistance protein 1-like
Ccle_XLOC_002180	NA	NA	4.99889	7.87569	1.3607	7.24851	no hit
Ccle_XLOC_003336	NA	Cs6g16935,	3.81756	5.85679	0.897003	8.44523	no hit
Ccle_XLOC_003721	NA	Cs1g10745,	1.73064	7.09089	1.48445	6.74782	no hit
Ccle_XLOC_003722	NA	NA	3.60469	7.44187	1.6392	6.09915	no hit
Ccle_XLOC_004586	NA	NA	3.38443	7.44187	1.61829	6.09915	no hit
Ccle_XLOC_004785	NA	NA	7.88364	7.05953	4.1848	3.85491	no hit
Ccle_XLOC_007038	Ciclev10023505m.g,Ciclev10022971m.g,Ciclev10018572m.g,Ciclev10024485m.g,	Cs5g20350,Cs5g20340,	2.60661	6.01388	1.93974	6.56941	tir-nbs-lrr resistance protein
Ccle_XLOC_007062	NA	Cs1g10745,	1.8175	7.09089	1.54802	6.74782	Citrus sinensis gpx1 gene for phospholipid hydroperoxide glutathione peroxidase, exons 1-6
Ccle_XLOC_008963	Ciclev10033783m.g,Ciclev10033999m.g,	Cs2g28450,Cs2g28440,	1.44952	2.66481	1.29073	3.14218	PREDICTED: uncharacterized protein LOC1no hitno hit26378no hit
Ccle_XLOC_009078	Ciclev10033821m.g,	Cs7g12820,	2.99604	3.2408	1.23262	1.63921	leucoanthocyanidin reductase 1
Ccle_XLOC_010064	NA	NA	2.90191	9.95187	2.32236	6.53371	heat shock protein, putative
Ccle_XLOC_010317	Ciclev10033157m.g,Ciclev10031881m.g,	NA	2.81212	4.21449	0.315183	4.26322	PREDICTED: uncharacterized protein
Ccle_XLOC_010545	NA	NA	2.9019	9.95187	2.31336	6.53371	heat shock protein, putative
Ccle_XLOC_012139	Ciclev10003502m.g,	NA	4.02108	4.18926	2.82408	3.27876	hypothetical protein
Ccle_XLOC_013111	NA	Cs1g11710,	7.41934	7.44806	1.70057	3.31133	predicted protein
Ccle_XLOC_014712	Ciclev10011290m.g,	Cs6g16020,	3.23724	11.4177	2.11152	6.30352	serine-threonine protein kinase, plant-type, putative
Ccle_XLOC_015736	NA	Cs1g11780,	2.44966	11.3519	-0.0388799	5.56985	hydroxycinnamoyl CoA shikimate/quinate hydroxycinnamoyltransferase
Ccle_XLOC_016501	NA	Cs1g11780,	2.38031	11.3519	-0.0593704	5.56985	hydroxycinnamoyl CoA shikimate/quinate hydroxycinnamoyltransferase
Ccle_XLOC_016519	NA	Cs1g13036,Cs1g13033,Cs1g12975,Cs1g12915,	7.19025	2.36169	6.61368	2.15823	Heat shock 7no hit kDa protein, putative
Ccle_XLOC_020000	NA	Cs1g08485,	5.47711	7.2744	3.20766	7.46507	hypothetical protein ARALYDRAFT_9no hit8596
Ccle_XLOC_020354	NA	Cs1g08485,	5.91874	7.2744	2.95009	7.46507	unknown
Ccle_XLOC_008288	NA	Cs5g12500,	-7.20883	-2.16612	-4.93957	-2.80081	no hit
Ccle_XLOC_009938	NA	Cs8g11516,	-3.20277	-4.57301	-1.69564	-9.58936	no hit
Ccle_XLOC_010693	NA	orange1.1t01917,	-2.49574	-6.54987	-1.4163	-5.40882	leucine-rich repeat containing protein, putative
Ccle_XLOC_011774	NA	orange1.1t01917,	-2.43617	-6.54987	-1.46555	-5.40882	leucine-rich repeat containing protein, putative
Ccle_XLOC_012029	NA	orange1.1t03712,	-3.96032	-2.47091	-1.47411	-2.93769	PREDICTED: LOW QUALITY PROTEIN: probable disease resistance protein At1g6131no hit-like
Ccle_XLOC_012713	Ciclev10000054m.g,	Cs3g26380,	-3.46591	-2.76969	-2.58186	-3.31639	PREDICTED: ABC transporter B family member 13-like
Ccle_XLOC_014803	Ciclev10012893m.g,	Cs6g18680,	-2.66572	-1.44875	-0.700421	-1.30174	ribulose-1,5-bisphosphate carboxylase/oxygenase small subunit
Ccle_XLOC_016402	Ciclev10024920m.g,	Cs1g14830,	-2.29754	-7.67564	-0.56015	-6.46901	PREDICTED: G-type lectin S-receptor-like serine/threonine-protein kinase CES1no hit1-like
Ccle_XLOC_017129	Ciclev10030337m.g,	Cs8g06600,Cs8g06560,	-5.00169	-5.81628	-1.79563	-7.79391	predicted protein
Ccle_XLOC_017130	NA	Cs8g06600,Cs8g06560,	-4.84562	-5.81628	-3.52958	-7.79391	Organ-specific protein S2, putative
Ccle_XLOC_017869	NA	orange1.1t01137,	-7.61973	-6.31854	-5.20093	-7.97382	putative DNA binding protein
Ccle_XLOC_018949	NA	NA	-6.96158	-7.92588	-5.29572	-7.60565	no hit
Ccle_XLOC_020196	NA	NA	-6.70474	-5.33877	-4.04913	-6.9496	no hit
Ccle_XLOC_020370	Ciclev10030447m.g,	Cs8g06650,	-4.21888	-3.43907	-1.72342	-5.21253	PREDICTED: BURP domain-containing protein 17-like isoform 1
Ccle_XLOC_004779	Ciclev10013926m.g,	Cs7g12820,	2.57576	3.2408	1.93325	1.63921	leucoanthocyanidin reductase
Ccle_XLOC_006377	Ciclev10020482m.g,	Cs1g02740,	2.06009	2.3765	0.97586	-1.20262	PREDICTED: sister chromatid cohesion protein DCC1-like
Ccle_XLOC_010730	Ciclev10001661m.g,	Cs7g25580,	2.95078	5.68052	-0.38955	2.93857	O-methyltransferase
Ccle_XLOC_016505	Ciclev10027127m.g,	Cs1g11870,	4.23168	3.95584	-0.250677	-0.143553	plasma membrane proton ATPase
Ccle_XLOC_019705	NA	Cs4g06990,	7.01581	6.84109	3.6067	3.22917	no hit
Ccle_XLOC_000716	Ciclev10010235m.g,	Cs7g08730,	-3.07084	-1.81935	-1.01945	-0.126702	hypothetical protein
Ccle_XLOC_008389	NA	NA	-6.99826	-2.62216	-6.50163	-1.48462	no hit
Ccle_XLOC_010933	NA	Cs3g07990,	-2.83572	-1.89226	-2.50541	-1.52954	lipid binding protein, putative
Ccle_XLOC_015029	NA	NA	-7.13542	-7.76811	-5.53756	-5.09422	PREDICTED: uncharacterized protein
Ccle_XLOC_016770	NA	NA	-8.24675	-6.79553	-3.93467	-4.62362	hypothetical protein
Ccle_XLOC_017144	Ciclev10028494m.g,	Cs2g16420,	-4.09375	-1.83875	-2.28426	-1.28648	predicted protein
NA: Not Available
pre-NEI: stage right before the emergence of NEI cells; NEI: stage at the emergence of NEI cells.
PK: ‘Huagan No.2’ Ponkan (polyembryonic); CM: ‘Nour’ clementine (monoembryonic); GF: ‘Cocktail’grapefruit (polyembryonic); PU: ‘Huanong red’ pummelo (monoembryonic).

## Sheet: Table S7
Table S7 miRNA targets identified in ovules of two pairs of cultivars.
(a) GF/PU
miRNA	Target	annotation
miR1446a	Cs9g03090	arm repeat superfamily protein isoform 1
miR1446a	orange1.1t00956	axoneme-associated protein mst101 -like
miR1446a	orange1.1t04058	ethylene-responsive transcription factor
miR1446a	orange1.1t05133	wrky family transcription factor
miR1446a	orange1.1t04037	o-linked n-acetylglucosamine
miR1446b.1	Cs7g23010	PREDICTED: uncharacterized protein LOC102621001 isoform X1
miR1446b.2	Cs7g23010	PREDICTED: uncharacterized protein LOC102621001 isoform X1
miR1515a	Cs1g19425	---NA---
miR1515a	Cs4g04160	poly -binding protein 3-like
miR1515a	Cs5g20270	tmv resistance protein n-like isoform x1
miR1515a	Cs4g01730	26s proteasome non-atpase regulatory subunit 9
miR1515a	Cs5g08780	wat1-related protein at5g47470-like
miR1515a	orange1.1t03627	mate efflux family protein 5-like isoform x2
miR1515a	orange1.1t03623	mate efflux family protein 8-like
miR1515a	Cs4g07410	cysteine protease cp precursor
miR1515a	Cs4g07850	enhancer of mrna-decapping protein 4
miR156a.1	Cs2g23550	squamosa promoter-binding-like protein 4-like isoform x1
miR156a.1	Cs7g11770	squamosa promoter-binding-like protein 6-like isoform x1
miR156a.1	Cs7g10830	squamosa promoter-binding-like protein 2-like isoform x8
miR156a.1	orange1.1t02265	squamosa promoter-binding-like protein 9-like isoform x1
miR156a.2	Cs2g23550	squamosa promoter-binding-like protein 4-like isoform x1
miR156a.2	Cs7g11770	squamosa promoter-binding-like protein 6-like isoform x1
miR156b.1	Cs2g05730	squamosa promoter-binding-like protein 3-like
miR156b.1	Cs2g23550	squamosa promoter-binding-like protein 4-like isoform x1
miR156b.1	Cs7g10830	squamosa promoter-binding-like protein 2-like isoform x8
miR156b.1	orange1.1t02265	squamosa promoter-binding-like protein 9-like isoform x1
miR156b.1	Cs7g11770	squamosa promoter-binding-like protein 6-like isoform x1
miR156b.1	Cs5g12260	squamosa promoter-binding-like protein 12-like isoform x1
miR156b.1	Cs3g10870	sec-independent protein translocase protein chloroplastic
miR156b.1	orange1.1t01983	udp-glycosyltransferase 73c3-like
miR156b.2	Cs7g10990	squamosa promoter-binding-like protein 16-like isoform x1
miR156b.2	Cs7g11770	squamosa promoter-binding-like protein 6-like isoform x1
miR156b.2	Cs8g18430	probable protein phosphatase 2c 23
miR156b.2	orange1.1t02265	squamosa promoter-binding-like protein 9-like isoform x1
miR156c	Cs2g05730	squamosa promoter-binding-like protein 3-like
miR156c	Cs2g23550	squamosa promoter-binding-like protein 4-like isoform x1
miR156c	Cs7g10830	squamosa promoter-binding-like protein 2-like isoform x8
miR156c	orange1.1t02265	squamosa promoter-binding-like protein 9-like isoform x1
miR156c	Cs8g19900	cell division protease ftsh isoform 2
miR156c	Cs7g11770	squamosa promoter-binding-like protein 6-like isoform x1
miR156c	Cs5g12260	squamosa promoter-binding-like protein 12-like isoform x1
miR156c	orange1.1t01983	udp-glycosyltransferase 73c3-like
miR156d	Cs2g05730	squamosa promoter-binding-like protein 3-like
miR156d	Cs2g23550	squamosa promoter-binding-like protein 4-like isoform x1
miR156d	Cs7g10830	squamosa promoter-binding-like protein 4-like isoform x1
miR156d	orange1.1t02265	squamosa promoter-binding-like protein 9-like isoform x1
miR156d	Cs7g11770	squamosa promoter-binding-like protein 6-like isoform x1
miR156e	Cs2g05730	squamosa promoter-binding-like protein 3-like
miR156e	Cs2g23550	squamosa promoter-binding-like protein 3-like
miR156e	Cs7g10830	squamosa promoter-binding-like protein 4-like isoform x1
miR156e	orange1.1t02265	squamosa promoter-binding-like protein 9-like isoform x1
miR156e	Cs4g07790	probable amino acid permease 7-like isoform x1
miR159	Cs6g10950	ty3 gypsy retrotransposon protein
miR159	Cs3g06390	transcription factor gamyb-like isoform x1
miR159	Cs8g05120	leucine-rich repeat family protein
miR159	Cs3g10900	basic helix-loop-helix dna-binding superfamily protein
miR159	Cs1g03470.1	myb-like hth transcriptional regulator family
miR159	Cs7g08710.1	transcription factor bHLH90-like
miR159	Cs4g05440.1	hypothetical protein CICLE_v10007677mg
miR160a	Cs3g18940	Auxin response factor 17-like
miR160a	Cs6g11800	Auxin response factor 18-like
miR160a	Cs7g25670	Auxin response factor 19
miR160a	Cs8g16440	Auxin response factor 10 isoform 1
miR160b	Cs3g18940	Auxin response factor 17-like
miR160b	Cs6g11800	Auxin response factor 18-like
miR160b	Cs7g25670	Auxin response factor 19
miR160b	Cs8g16440	Auxin response factor 10 isoform 1
miR162	orange1.1t00584	Dicer-like 1 isoform 1
miR164	Cs5g10870	NAC domain ipr003441
miR164	Cs7g01530	hypothetical protein CICLE_v10031881mg
miR164	Cs8g18140	udp-xyl synthase 6 isoform 1
miR164	Cs1g08000.1	protein cup-shaped cotyledon 2
miR166a	Cs2g09770	homeobox-leucine zipper protein athb-14-like isoform x2
miR166a	Cs4g19310	homeobox-leucine zipper protein athb-8
miR166a	Cs8g16510	homeobox-leucine zipper protein revoluta
miR166a	Cs1g15640	homeobox-leucine zipper family protein lipid-binding start domain-containing protein isoform 1
miR166b	Cs2g09770	homeobox-leucine zipper protein athb-14-like isoform x2
miR166b	Cs4g19310	homeobox-leucine zipper protein athb-8
miR166b	Cs8g16510	homeobox-leucine zipper protein revoluta
miR166b	Cs1g15640	homeobox-leucine zipper family protein lipid-binding start domain-containing protein isoform 1
miR166c	Cs2g09770	homeobox-leucine zipper protein athb-14-like isoform x2
miR166c	Cs4g19310	homeobox-leucine zipper protein athb-8
miR166c	Cs8g16510	homeobox-leucine zipper protein revoluta
miR166c	Cs1g15640	homeobox-leucine zipper family protein lipid-binding start domain-containing protein isoform 1
miR166d	Cs8g16510	homeobox-leucine zipper protein revoluta
miR166d	Cs2g09770	homeobox-leucine zipper protein athb-14-like isoform x2
miR166e	Cs4g14480	chloroplastic group iia intron splicing facilitator chloroplastic-like isoform x1
miR166e	Cs1g15640	homeobox-leucine zipper family protein lipid-binding start domain-containing protein isoform 1
miR167a.1	Cs6g16030	auxin response factor 8-like isoform x1
miR167a.1	Cs2g09440	auxin response factor 6-like isoform x2
miR167a.1	Cs8g08320	cysteine proteinase rd19a-like
miR167a.2	Cs6g16030	auxin response factor 8-like isoform x1
miR167a.2	Cs2g09440	auxin response factor 6-like isoform x2
miR167a.2	Cs8g08320	cysteine proteinase rd19a-like
miR167b-5p	Cs1g09030	mitogen-activated protein kinase kinase kinase yoda-like
miR167b-5p	Cs6g16030	auxin response factor 8-like isoform x1
miR167b-5p	Cs2g09440	auxin response factor 6-like isoform x2
miR167b-3p	Cs1g23130	PREDICTED: uncharacterized protein LOC102607181
miR167b-3p	Cs1g03380	PREDICTED: uncharacterized protein LOC102607181
miR167b-3p	Cs7g16690	cycloartenol synthase 2-like
miR167b-3p	Cs4g05420	n-alpha-acetyltransferase auxiliary subunit-like isoform x1
miR167b-3p	Cs7g25700	protein enhanced disease resistance 2-like
miR168	orange1.1t00591	protein cup-shaped cotyledon 2-like
miR168	Cs5g16710	eukaryotic translation initiation factor
miR168	Cs5g05510	pantothenate kinase 2-like
miR169a.1	Cs1g17780	nuclear transcription factor y subunit a-3-like
miR169a.1	Cs2g30350	nuclear transcription factor y subunit a-
miR169a.1	Cs6g13560	nuclear transcription factor y subunit a-
miR169a.1	Cs7g01720	nuclear transcription factor y subunit a- isoform 2
miR169a.1	Cs7g27875	hypothetical protein CICLE_v10032311mg
miR169a.2	Cs1g17780	nuclear transcription factor y subunit a-3-like
miR169a.2	Cs2g30350	nuclear transcription factor y subunit a-
miR169a.2	Cs6g13560	nuclear transcription factor y subunit a-
miR169a.2	Cs7g01720	nuclear transcription factor y subunit a- isoform 2
miR169a.2	Cs7g27875	hypothetical protein CICLE_v10032311mg
miR169b	Cs1g17780	nuclear transcription factor y subunit a-3-like
miR169b	Cs2g30350	nuclear transcription factor y subunit a
miR169b	Cs6g13560	nuclear transcription factor y subunit a
miR169b	Cs7g01720	nuclear transcription factor y subunit a- isoform 2
miR169b	Cs3g24090	probable thylakoidal processing peptidase chloroplastic-like
miR169b	Cs8g17280	arogenate dehydratase prephenate dehydratase chloroplastic-like isoform x2
miR169b	Cs9g12370	nuclear factor
miR169b	orange1.1t00411	transcription factor asg4-like isoform x1
miR169c	Cs1g01770	tetratricopeptide repeat -like superfamily protein
miR169c	Cs9g12370	nuclear factor
miR169c	Cs7g01720	nuclear transcription factor y subunit a- isoform 2
miR169c	Cs1g02780	nucleolar gtp-binding protein 1-like isoform x1
miR171a-3p	Cs5g08980	scarecrow-like protein 27-like
miR171a-3p	orange1.1t00199	gras family transcription factor
miR171a-3p	orange1.1t00200	gras family transcription factor
miR171a-5p	orange1.1t00200	gras family transcription factor
miR171a-5p	Cs5g08980	scarecrow-like protein 27-like
miR171a-5p	orange1.1t00199	gras family transcription factor
miR171a-5p	orange1.1t03336	scarecrow-like protein 15-like
miR171a-5p	Cs1g05390	protein tonsoku-like isoform x2
miR171a-5p	Cs3g14500	bidirectional sugar transporter sweet17-like
miR171a-5p	Cs1g23790	scarecrow-like protein 15-like
miR171a-5p	orange1.1t04897	bidirectional sugar transporter sweet17-like
miR171a-5p	Cs2g14090	acyltransferase-like protein chloroplastic-like isoform x1
miR171b	orange1.1t00200	gras family transcription factor
miR171b	Cs5g08980	scarecrow-like protein 27-like
miR171b	orange1.1t00199	gras family transcription factor
miR171b	Cs1g05390	protein tonsoku-like isoform x2
miR171b	Cs3g20370	probable acyl-activating enzyme peroxisomal-like
miR171b	Cs3g19370	gras family transcription factor
miR171b	Cs3g06940	protein ethylene insensitive 3-like isoform x1
miR171b	Cs9g18700	hypothetical protein CICLE_v10005522mg
miR171c	Cs5g02540	cop1-interactive protein 1
miR171c	Cs1g19690	dna (cytosine-5)-methyltransferase 1-like
miR171d	Cs3g20370	probable acyl-activating enzyme peroxisomal-like
miR171e-3p	orange1.1t00200	gras family transcription factor
miR171e-3p	Cs5g08980	scarecrow-like protein 27-like
miR171e-3p	orange1.1t00199	gras family transcription factor
miR171e-3p	Cs3g20370	probable acyl-activating enzyme peroxisomal-like
miR171e-3p	Cs3g19370	gras family transcription factor
miR171e-3p	Cs3g06940	protein ethylene insensitive 3-like isoform x1
miR171e-3p	Cs5g15620	ribonuclease h protein at1g65750-like isoform x1
miR171e-5p	Cs1g16380	upf0468 protein cg5343-like
miR171e-5p	Cs2g21430	aconitate hydratase mitochondrial-like isoform x1
miR171e-5p	Cs6g02260	probable lrr receptor-like serine threonine-protein kinase at3g47570-like isoform x1
miR171e-5p	orange1.1t05200	lysosomal pro-x carboxypeptidase-like
miR171f	Cs5g08980	scarecrow-like protein 27-like
miR171f	orange1.1t00199	gras family transcription factor
miR171f	orange1.1t00200	gras family transcription factor
miR171f	Cs9g19410	scarecrow-like protein
miR171g	Cs4g09320	frigida like
miR172a	Cs3g23470	tho complex subunit 5 homolog
miR172a	Cs5g14910	hypothetical protein CISIN_1g048519mg
miR172a	Cs5g24170	plant regulator rwp-rk family isoform 1
miR172a	Cs8g19810	probable anion transporter chloroplastic-like
miR172b.1	Cs7g27790	ethylene-responsive transcription factor rap2-7-like isoform x2
miR172b.1	Cs8g17390	ethylene-responsive transcription factor rap2-7-like isoform x1
miR172b.1	orange1.1t04055	floral homeotic protein apetala 2-like isoform x1
miR172b.1	Cs6g11940	phenylalanine ammonia-lyase-like
miR172b.1	Cs8g17390	ethylene-responsive transcription factor rap2-7-like isoform x1
miR172b.1	Cs2g04660	shaggy-related protein kinase eta-like
miR172b.1	Cs7g02590	intron-binding protein aquarius-like
miR172b.1	Cs6g04120	ap2-like ethylene-responsive transcription factor toe2-like isoform x2
miR172b.2	Cs7g27790	ethylene-responsive transcription factor rap2-7-like isoform x2
miR172b.2	Cs8g17390	ethylene-responsive transcription factor rap2-7-like isoform x1
miR172b.2	orange1.1t04055	floral homeotic protein apetala 2-like isoform x1
miR2111	Cs5g29630	ribophorin ii family protein isoform 2
miR2275a	Cs2g10790	ankyrin repeat family protein
miR2275b	-
miR319a.1	Cs3g08150	probable lrr receptor-like serine threonine-protein kinase at3g47570-like
miR319a.1	Cs3g06390	transcription factor gamyb-like isoform x1
miR319a.1	Cs5g01640	early nodulin-like protein 2-like
miR319a.1	Cs7g21780	acyl- -binding domain-containing protein 4-like
miR319a.2	Cs3g06390	transcription factor gamyb-like isoform x1
miR319a.2	Cs3g08150	probable lrr receptor-like serine threonine-protein kinase at3g47570-like
miR319a.2	Cs5g01640	early nodulin-like protein 2-like
miR319a.2	Cs5g06190	elongation factor chloroplastic-like
miR319a.2	orange1.1t03759	hypothetical protein CICLE_v10024508mg
miR319a.2	Cs2g08080	Transcription factor TCP2
miR319a.2	Cs2g15820	transcription factor tcp4-like isoform x1
miR319a.2	Cs7g25460	transcription factor tcp4-like
miR319a.2	Cs7g21780	acyl- -binding domain-containing protein 4-like
miR319b	Cs3g06390	transcription factor gamyb-like isoform x1
miR319c	Cs3g06390	transcription factor gamyb-like isoform x1
miR319d	Cs3g08150	probable lrr receptor-like serine threonine-protein kinase at3g47570-like
miR319d	Cs2g11910	lrr receptor-like serine threonine-protein kinase gso1
miR390a	Cs9g01780	hypothetical protein CICLE_v10006399mg
miR390a	Cs2g12360	wd repeat-containing protein 26-like isoform x1
miR390a	Cs7g16620	70 kDa peptidyl-prolyl isomerase; Peptidyl-prolyl cis-trans isomerase FKBP4
miR390a	orange1.1t03893	lrr receptor-like serine threonine-protein kinase efr-like isoform x2
miR393a.1	Cs2g14270	protein auxin signaling f-box 2-like
miR393a.1	orange1.1t02367	transcription factor bhlh62-like
miR393a.2	Cs2g14270	protein auxin signaling f-box 2-like
miR393a.2	orange1.1t02367	transcription factor bhlh62-like
miR393b-3p	Cs5g31220	chalcone-flavanone isomerase family protein isoform partial
miR393b-5p	Cs2g14270	protein auxin signaling f-box 2-like
miR393b-5p	orange1.1t02367	transcription factor bhlh62-like
miR393b-5p	Cs5g32500	Protein TRANSPORT INHIBITOR RESPONSE 1
miR394a	Cs7g10850	fbox protein isoform 1
miR394a	Cs2g02980	5 -adenylylsulfate reductase chloroplastic-like
miR394a	Cs5g08980	scarecrow-like protein 27-like
miR394a	orange1.1t03542	protein iq-domain 14
miR3951-5p	Cs1g06060	ubiquitin c
miR3951-5p	orange1.1t05622	ubiquitin precursor
miR3951-3p	Cs2g03130	calcium-dependent protein kinase 21 isoform 1
miR3951-3p	Cs4g04820	probable starch synthase chloroplastic amyloplastic-like
miR3951-3p	Cs7g26090	serine threonine-protein kinase 16
miR3951-3p	Cs6g09130	NA
miR3951-3p	Cs6g05200	PREDICTED: uncharacterized protein LOC102626623
miR3951-3p	Cs1g23360	hypothetical protein CICLE_v10024678mg
miR3951-3p	Cs6g15280	Pleiotropic drug resistance
miR3951-3p	Cs4g06350	polyadenylate-binding protein-interacting protein 7
miR3951-3p	Cs3g19930	beta-galactosidase family protein
miR3951-3p	Cs3g11210	disease resistance protein at4g27190-like
miR3951-3p	Cs6g06820	disease resistance protein at4g27190-like
miR3951-3p	Cs8g01020	histone deacetylase 1 isoform 1
miR3951-3p	Cs3g16150	PREDICTED: uncharacterized protein LOC102628608 isoform X1
miR3951-3p	Cs2g24660	Putative non-LTR retroelement reverse transcriptase
miR3951-3p	Cs1g08210	RNA exonuclease 4
miR3952	orange1.1t02252	protein photoperiod-independent early flowering 1-like isoform x1
miR3952	Cs8g13286	hypothetical protein CISIN_1g034924mg
miR3954	Cs1g09600	hypothetical protein CICLE_v10003076mg
miR3954	Cs7g22460	PREDICTED: uncharacterized protein LOC102622688 isoform X3
miR3954	Cs1g09635	NA
miR3954	Cs5g04670	NA
miR396a	Cs1g21350	Putative uncharacterized protein Sb01g009330
miR396a	Cs1g22520	PREDICTED: uncharacterized protein LOC102622884
miR396a	Cs3g23180	cysteine proteinase rd21a-like
miR396a	Cs5g01380	growth-regulating factor 8-like isoform x1
miR396a	Cs7g15220	growth-regulating factor 4-like
miR396a	orange1.1t00172	growth-regulating factor 5 isoform 1
miR396a	orange1.1t02555	growth-regulating factor 2-like
miR396a	orange1.1t03122	growth-regulating factor 4-like isoform x2
miR396a	Cs5g09850	growth-regulating factor 2
miR396a	Cs6g15330	growth-regulating factor 3 isoform 2
miR396a	Cs7g12930	bro1 domain-containing protein brox-like
miR396a	Cs5g19200	eukaryotic translation initiation factor 2d-like isoform x1
miR396a	Cs9g19220	heat shock protein 83-like
miR396a	orange1.1t02254	PREDICTED: uncharacterized protein LOC102630624
miR396b-3p	Cs5g19200	eukaryotic translation initiation factor 2d-like isoform x1
miR396b-3p	orange1.1t02555	growth-regulating factor 2-like
miR396b-3p	Cs5g09850	growth-regulating factor 2
miR396b-3p	Cs5g01380	growth-regulating factor 8-like isoform x1
miR396b-3p	Cs1g17560	growth-regulating factor
miR396b-3p	orange1.1t03122	growth-regulating factor 4-like isoform x2
miR396b-3p	orange1.1t00172	growth-regulating factor 5 isoform 1
miR396b-3p	Cs7g15220	growth-regulating factor 4-like
miR396b-3p	orange1.1t03351	leucine-rich receptor-like protein kinase family protein isoform 1
miR396b-3p	Cs6g15330	growth-regulating factor 3 isoform 2
miR396b-3p	Cs3g24010	primosome single-strand dna-
miR396b-3p	Cs9g05260	hypothetical protein CICLE_v10007097mg, partial
miR396b-5p	orange1.1t03281	phosphoglycerate cytosolic
miR396b-5p	orange1.1t03823	PREDICTED: uncharacterized protein LOC102616086 isoform X3
miR396c	Cs1g21350	Putative uncharacterized protein Sb01g009330
miR396c	Cs1g22520	PREDICTED: uncharacterized protein LOC102622884
miR396c	Cs3g23180	cysteine proteinase rd21a-like
miR396c	Cs5g01380	growth-regulating factor 8-like isoform x1
miR396c	Cs7g15220	growth-regulating factor 4-like
miR396c	Cs7g27670	serine threonine-protein kinase irea
miR396c	Cs7g27680	serine threonine-protein kinase irea
miR396c	orange1.1t00172	growth-regulating factor 5 isoform 1
miR396c	orange1.1t03122	growth-regulating factor 4-like isoform x2
miR396c	Cs4g05000	nedd8 ultimate buster 1-like
miR396c	Cs5g09850	growth-regulating factor 2
miR396c	Cs6g15330	growth-regulating factor 3 isoform 2
miR396c	Cs7g12930	bro1 domain-containing protein brox-like
miR396c	Cs5g19200	eukaryotic translation initiation factor 2d-like isoform x1
miR396c	Cs3g07260	kinase superfamily protein isoform 1
miR396c	Cs6g07540	neutral ceramidase-like isoform x1
miR396c	orange1.1t00474	histone h3-like centromeric protein htr12-like isoform x2
miR396c	orange1.1t00850	regulator of vps4 activity in the mvb pathway
miR396d	Cs1g21350	Putative uncharacterized protein Sb01g009330
miR396d	Cs1g22520	PREDICTED: uncharacterized protein LOC102622884
miR396d	Cs3g23180	cysteine proteinase rd21a-like
miR396d	Cs5g01380	growth-regulating factor 8-like isoform x1
miR396d	Cs7g15220	growth-regulating factor 4-like
miR396d	orange1.1t00172	growth-regulating factor 5 isoform 1
miR396d	orange1.1t02555	growth-regulating factor 2-like
miR396d	orange1.1t03122	growth-regulating factor 4-like isoform x2
miR396d	Cs2g09620	outer arm dynein light chain 1 protein isoform 1
miR396d	Cs5g09850	growth-regulating factor 2
miR396d	Cs8g17370	Putative uncharacterized protein Sb02g044060
miR396d	Cs6g15330	growth-regulating factor 3 isoform 2
miR396d	Cs5g19200	eukaryotic translation initiation factor 2d-like isoform x1
miR396d	Cs9g19220	heat shock protein 83-like
miR396d	Cs2g09620	outer arm dynein light chain 1 protein isoform 1
miR397	orange1.1t03059	delta-1-pyrroline-5-carboxylate synthase-like isoform x2
miR397	Cs6g07450	PREDICTED: laccase-7-like
miR397	Cs6g07400	PREDICTED: laccase-7-like
miR397	Cs6g07410	hypothetical protein CICLE_v10011384mg
miR397	Cs3g24510	lysophospholipid acyltransferase lpeat1-like isoform x2
miR397	Cs2g17560	aspartate semialdehyde
miR397	Cs1g17380	lipoxygenase 3
miR397	Cs2g21430	aconitate hydratase mitochondrial-like isoform x1
miR398	Cs7g02980	serine threonine-protein kinase pbs1
miR398	Cs3g12000	copper zinc superoxide dismutase
miR398	orange1.1t02346	calcium-transporting atpase plasma membrane-type-like
miR399a	-
miR399b	orange1.1t03562	PREDICTED: uncharacterized protein LOC102630426 isoform X1
miR399c	Cs3g22510	protein sensitive to proton rhizotoxicity 1
miR399d	orange1.1t01536	alkaline neutral invertase isoform 1
miR403	Cs2g10760	protein argonaute 2-like isoform x2
miR403	Cs2g10770	protein argonaute 2-like isoform x2
miR472	Cs2g30590	disease resistance protein rpp13-like
miR472	Cs1g13430	probable disease resistance protein at5g63020-like
miR472	orange1.1t04592	disease resistance protein rps5-like
miR473	Cs7g10070	gras family transcription factor
miR473	Cs5g06850	della protein gai1-like
miR473	Cs5g03136	aaa-type atpase family protein
miR473	Cs1g02620	replication factor c subunit 3-like
miR473	Cs3g19030	mitogen-activated protein kinase kinase kinase 1-like
miR477a	Cs3g10900	basic helix-loop-helix dna-binding superfamily protein
miR477b	Cs7g10070	gras family transcription factor
miR477b	Cs5g06850	della protein gai1-like
miR477b	Cs1g02620	replication factor c subunit 3-like
miR477b	Cs2g10380	charged multivesicular body protein 2b-
miR477b	Cs9g13230	disease resistance protein rga1-like
miR477b	Cs2g14900	dead-box atp-dependent rna helicase 41-like isoform x2
miR477c	Cs8g17030	like cupins superfamily
miR477c	Cs3g10900	basic helix-loop-helix dna-binding superfamily protein
miR479	Cs5g24810	exportin 1a isoform 1
miR482a	Cs2g30985	hypothetical protein CICLE_v10017291mg
miR482a	orange1.1t04522	probable disease resistance protein at5g63020-like
miR482a	Cs1g13430	probable disease resistance protein at5g63020-like
miR482a	orange1.1t02845	probable disease resistance protein at5g63020-like
miR482a	Cs1g13270	probable disease resistance protein at5g63020-like
miR482a	Cs6g14690	disease resistance rpp13-like protein 1-like
miR482a	Cs5g29510	disease resistance rpp13-like protein 1-like
miR482a	orange1.1t01363	probable disease resistance protein at5g63020-like
miR482a	Cs1g07180	disease resistance protein
miR482a	Cs1g07160	disease resistance protein
miR482a	Cs3g15200	probable disease resistance protein at4g27220-like isoform x1
miR482a	Cs7g02400	6-phosphogluconate dehydrogenase family protein isoform 1
miR482a	orange1.1t04517	probable disease resistance protein at5g63020- partial
miR482a	Cs5g20580	disease resistance rpp13-like protein 1-like isoform x1
miR482a	orange1.1t05207	probable disease resistance protein at1g12290-like
miR482a	Cs1g12050	disease resistance protein rfl1-like
miR482a	Cs1g12210	probable disease resistance protein at5g63020-like
miR482a	Cs1g12190	probable disease resistance protein at5g63020-like
miR482a	orange1.1t01359	probable disease resistance protein at5g63020-like
miR482a	Cs1g12140	probable disease resistance protein at5g63020-like
miR482a	orange1.1t04526	probable disease resistance protein at1g12280-like
miR482a	Cs8g08170	malectin receptor-like protein kinase family protein
miR482a	Cs1g11080	probable disease resistance protein at5g43730-like
miR482a	Cs1g11050	probable disease resistance protein at1g61310-like
miR482a	Cs3g04930	disease resistance protein at4g27190-like isoform x1
miR482a	Cs9g13120	disease resistance protein rga3-like isoform x1
miR482b	Cs1g11740	PREDICTED: uncharacterized protein LOC102625653
miR482b	Cs1g13430	probable disease resistance protein at5g63020-like
miR482c	orange1.1t01345	calcium-transporting atpase plasma membrane-type
miR482c	Cs7g02380	calcium-transporting atpase plasma membrane-type-like
miR482c	Cs2g25420	50s ribosomal protein chloroplastic
miR482d	Cs5g18480	tmv resistance protein n-like isoform x1
miR482d	Cs5g19920	tmv resistance protein n-like
miR482d	orange1.1t01829	tmv resistance protein n-like isoform x1
miR482d	Cs5g19440	tmv resistance protein n-like
miR482d	Cs1g15550	disease resistance protein rga3-like isoform x1
miR482d	orange1.1t01918	disease resistance protein rga3-like
miR482d	Cs3g13390	disease resistance protein rga3-like isoform x1
miR482d	orange1.1t02518	disease resistance protein rga3-like
miR482d	Cs3g13320	disease resistance protein rga3-like isoform x1
miR482d	Cs3g13340	disease resistance protein rga3-like isoform x2
miR482d	Cs3g13740	disease resistance protein rga3-like isoform x1
miR482e	Cs5g19430	tmv resistance protein n-like
miR482e	Cs5g19440	TMV resistance protein N
miR482e	Cs5g19450	tmv resistance protein n-like
miR482e	Cs5g19460	tmv resistance protein n-like
miR482e	Cs5g20260	tmv resistance protein n-like
miR482e	Cs5g20360	tmv resistance protein n-like
miR482e	Cs3g12720	probable disease resistance protein at4g27220-like
miR482e	Cs3g12760	probable disease resistance protein at4g27220-like
miR482e	Cs3g12810	probable disease resistance protein at4g27220-like isoform x1
miR482e	Cs3g12850	probable disease resistance protein at4g27220-like
miR482e	Cs1g09350	disease resistance protein rga3-like isoform x1
miR482e	Cs1g15550	disease resistance protein rga3-like isoform x1
miR482e	orange1.1t01829	tmv resistance protein n-like isoform x1
miR482e	orange1.1t01840	tmv resistance protein n-like
miR482e	orange1.1t01844	tmv resistance protein n-like
miR482e	orange1.1t04440	tmv resistance protein n-like
miR482e	orange1.1t04573	tmv resistance protein n-like
miR482e	orange1.1t05252	tmv resistance protein n-like
miR482f	-
miR482g	Cs9g06846	hypothetical protein CISIN_1g036479mg
miR5179	Cs1g24860	flowering-related b-class mads-box protein
miR530	Cs3g18550	pollen-specific protein c13-like
miR530	Cs9g08500	zinc knuckle family isoform 1
miR535	orange1.1t02265	squamosa promoter-binding-like protein 9-like isoform x1
miR535	Cs2g05730	squamosa promoter-binding-like protein 3-like
miR535	Cs4g05470	lipid binding
miR535	Cs3g21610	ribonuclease p protein subunit p25-like
miR827-5p	Cs1g24800	fg-gap repeat-containing protein
miR827-5p	orange1.1t00336	hypothetical protein CICLE_v10019238mg
miR827-3p	Cs5g10180	major facilitator superfamily with spx (syg1 pho81 xpr1) domain-containing protein isoform 1
miR828	Cs3g10190	PREDICTED: uncharacterized protein LOC102624475 isoform X2
miR828	orange1.1t00519	pyridoxamine 5 -phosphate oxidase family protein isoform 1
miR828	Cs3g01410	aaa-type atpase family isoform 1
miR828	Cs5g02900	hydrolyzing o-glycosyl
miR828	Cs5g04660	serine threonine-protein phosphatase pp2a catalytic subunit
miR828	Cs8g07510	PREDICTED: uncharacterized protein LOC102615842 isoform X1
miR828	Cs2g11840	vacuolar-sorting receptor 6-like
miR828	Cs3g24860	probable lrr receptor-like serine threonine-protein kinase at2g16250-like
miR828	Cs7g24880	arsenical pump-driving
miR9560	Cs9g18000	glutamate synthase 1
miRN01	Cs1g02600	Putative uncharacterized protein Sb0010s021250;Protein transport protein SEC23
miRN01	Cs4g01510	Probable CCR4-associated factor 1 homolog 7
miRN01	Cs5g26650	Glutamate dehydrogenase 1; Glutamate dehydrogenase B
miRN01	Cs4g01220	Homeobox protein knotted-1-like LET12
miRN01	Cs2g06620	Putative nucleic acid binding protein (Fragment)
miRN01	Cs2g14330	H+-or Na+-translocating f-type, v-type and A-type ATPase superfamily
miRN01	Cs7g12060	Putative pentatricopeptide repeat-containing protein At1g13630
miRN02-3p	Cs9g10280	Uncharacterized protein At4g14342
miRN02-3p	Cs6g21250	/
miRN02-3p	Cs6g18560	Putative uncharacterized protein Sb01g043740
miRN02-3p	Cs5g32140	Histidine-containing phosphotransfer protein 5
miRN02-3p	Cs4g10920	RNA recognition motif family protein, expressed;RNA-binding post-transcriptional regulator csx1
miRN02-3p	Cs5g08090	Chromodomain-helicase-DNA-binding protein 3
miRN02-5p	Cs1g14600	Coatomer subunit beta'-2; Putative coatomer subunit beta'-3
miRN03	Cs2g06750	Vacuolar protein sorting-associated protein 28 homolog 2
miRN03	orange1.1t04857	Putative uncharacterized protein Sb05g001760
miRN04	orange1.1t01553	Protein FAR1-RELATED SEQUENCE 5
miRN04	Cs6g15690	F-box protein PP2-A15; Putative F-box protein PP2-B2;Putative uncharacterized protein OJ1439_F07.1
miRN05	Cs7g30680	Serine/threonine-protein phosphatase 6 regulatory ankyrin repeat subunit B
miRN05	Cs3g11220	Putative uncharacterized protein (Fragment)
miRN05	orange1.1t05096	Putative uncharacterized protein (Fragment)
miRN05	Cs3g11260	Resistance protein candidate RGC20 (Fragment)
miRN05	Cs7g04250	Eukaryotic translation initiation factor 3 subunit H
miRN05	Cs9g06430	SNF2 family ATP-dependent chromatin-remodeling factor snf21
miRN05	Cs2g01210	AGC (CAMP-dependent, cGMP-dependent and protein kinase C) kinase family protein
miRN05	Cs8g18430	Putative uncharacterized protein Sb01g039615 (Fragment)
miRN05	orange1.1t05221	cDNA FLJ75002, highly similar to Homo sapiens, neural cell expressed,developmentally down-regulated gene 1
miRN07	Cs7g07130	Putative uncharacterized protein Sb04g003500
miRN08	Cs4g02660	Monovalent cation:proton antiporter, putative;Cation/H(+) antiporter 3; Cation/H(+) antiporter 23, chloroplastic
miRN08	orange1.1t01784	Putative uncharacterized protein Sb03g011650
miRN08	Cs7g26860	SRF-type transcription factor family protein, expressed;Agamous-like MADS-box protein AGL61
miRN08	orange1.1t00067	SRF-type transcription factor family protein, expressed;Agamous-like MADS-box protein AGL61
miRN08	orange1.1t00068	/
miRN08	Cs1g10650	Kelch repeat-containing protein At3g27220
miRN08	Cs9g02780	Protein DEHYDRATION-INDUCED 19 homolog 7
miRN08	Cs8g03390	Branched-chain-amino-acid aminotransferase 2, chloroplastic
miRN08	Cs8g03410	Branched-chain-amino-acid aminotransferase 2, chloroplastic
miRN08	Cs6g21850	Putative cyclic nucleotide and calmodulin-regulated ion channel protein (Fragment)
miRN08	Cs3g01580	Putative uncharacterized protein Sb09g008032 (Fragment)
miRN08	Cs9g16570	Putative uncharacterized protein AT4g25430 (Fragment)
miRN08	Cs1g02510	Putative uncharacterized protein Sb02g000570
miRN08	Cs4g20100	Putative uncharacterized protein
miRN09	Cs3g08430	UDP-glycosyltransferase 83A1
miRN09	Cs6g05630	/
miRN09	Cs7g11430	Predicted hydrolase/acyltransferase (Alpha/beta hydrolase superfamily) (ISS)
miRN09	orange1.1t02354	/
miRN09	Cs8g19680	Cytosolic enolase 3
miRN09	Cs9g08020	Acylamino-acid-releasing enzyme
miRN09	Cs8g12230	Translocase of chloroplast 132, chloroplastic
miRN09	Cs3g02030	Putative uncharacterized protein At1g09290 (Fragment)
miRN09	Cs6g08800	Importin beta SMX1;Armadillo/beta-catenin-like repeat-containing protein
miRN12	Cs7g06370	Chorismate mutase, chloroplast, putative, expressed
miRN13	Cs3g27140	Pre-rRNA-processing protein TSR1 homolog
miRN14-3p	Cs8g17270	Dof domain, zinc finger family protein, expressed
miRN14-5p	Cs9g02390	Seed maturation protein PM36, putative, expressed
miRN14-5p	orange1.1t01197	Putative 40S ribosomal protein RPS26 (Fragment)
miRN16	Cs6g03820	Putative uncharacterized protein Sb01g038900
miRN16	Cs2g03220	Multi antimicrobial extrusion family protein;Protein TRANSPARENT TESTA 12
miRN16	orange1.1t00453	Common plant regulatory factor 1
miRN16	Cs3g16840	CBL-interacting serine/threonine-protein kinase 8
miRN16	Cs7g18010	Putative uncharacterized protein OSJNBb0072E24.5
miRN16	Cs6g09380	Subtilisin-like serine endopeptidase family protein
miRN16	Cs9g11040	ABC transporter B family member 19
miRN17	Cs9g16710	Putative zfwd1 protein with similarity to myosin heavy chain proteins
miRN18	Cs2g07920	15.4 kDa class V heat shock protein
miRN18	orange1.1t02722	Dipeptidyl-peptidase IV, Serine peptidase, MEROPS family S09B (Precursor)
miRN18	Cs5g33270	Poly [ADP-ribose] polymerase 2
miRN18	Cs8g18150	Putative uncharacterized protein Sb0120s002040
miRN18	Cs3g11470	5'-3' exoribonuclease 4
miRN18	Cs1g01280	Putative uncharacterized protein OJ1150_E04.111
miRN19	orange1.1t00945	Cellulose synthase-like A1, glycosyltransferase family 2 protein
miRN19	Cs9g07080	Putative uncharacterized protein OJ1134F05.21
miRN21	orange1.1t00471	Hydroquinone glucosyltransferase
miRN21	orange1.1t04039	Putative uncharacterized protein OSJNBa0029G06.31
miRN21	Cs4g18790	Vacuolar-processing enzyme
miRN21	Cs4g10620	YOD1 OTU deubiquitinating enzyme 1 homologue (S. cerevisiae)
miRN21	Cs5g05770	Protein MODIFIER OF SNC1 1;Putative uncharacterized protein
miRN21	orange1.1t00441	Similar to CGI-35 protein (Predicted), isoform CRA_a
miRN21	Cs7g29050	Dof zinc finger protein DOF3.6
miRN21	Cs5g09220	Acid beta-fructofuranosidase
miRN23-3p	Cs8g13560	/
miRN23-3p	Cs8g13550	Putative uncharacterized protein
miRN23-3p	Cs7g08020	SEC23-interacting protein
miRN23-3p	Cs7g24910	Transcription factor jumonji and C5HC2 type zinc finger domain-containing protein
miRN23-5p	Cs8g13550	Putative uncharacterized protein
miRN23-5p	orange1.1t00318	Digalactosyldiacylglycerol synthase 2, chloroplastic
miRN23-5p	Cs9g06920	Putative uncharacterized protein OJ1134F05.17
miRN29	Cs1g26480	Probable serine/threonine-protein kinase Cx32, chloroplastic
miRN29	Cs3g27320	Probable serine/threonine-protein kinase Cx32, chloroplastic
miRN33	orange1.1t02123	Leucine-rich repeat family protein / protein kinase family protein
miRN34-3p	Cs2g21640	Homeodomain leucine zipper family IV protein
miRN34-3p	Cs4g15720	Putative uncharacterized protein At4g13270 (Fragment)
miRN34-5p	Cs8g03930	Putative uncharacterized protein At1g49975/F2J10.22
miRN34-5p	Cs5g19060	Probable sucrose-phosphate synthase 4
miRN35	orange1.1t01353	Putative orcinol O-methyltransferase (Fragment)
miRN35	Cs9g19230	Glutaminyl-peptide cyclotransferase
miRN36	Cs1g12520	Tetratricopeptide repeat domain-containing protein
miRN36	Cs8g06060	Thioredoxin M3, chloroplastic
miRN36	Cs1g23620	RING finger protein 5; E3 ubiquitin-protein ligase RMA1H1;
miRN37	Cs5g03640	Putative uncharacterized protein
miRN38	Cs2g13460	Pentatricopeptide repeat-containing protein At1g22960, mitochondrial
miRN40	orange1.1t03848	Putative uncharacterized protein Sb03g037190
miRN41	Cs5g06640	Programmed cell death protein 4
miRN42	Cs1g10260	Vacuolar processing enzyme/asparaginyl endopeptidase, putative
miRN42	Cs6g14040	IAA-amino acid hydrolase ILR1
miRN42	Cs2g11760	Mitochondrial translocator assembly and maintenance protein 41 homolog
miRN43	Cs3g24960	CBS domain-containing protein CBSX3, mitochondrial
miRN43	Cs2g12140	Probably inactive leucine-rich repeat receptor-like protein kinase At5g48380
miRN45	Cs4g03480	Pseudouridine-5'-monophosphatase
miRN45	Cs7g04210	Leucine-rich repeat transmembrane protein kinase, putative, expressed
miRN47	Cs7g25410	Capsular polysaccharide biosynthesis glycosyltransferase CapM
miRN47	Cs4g15140	Putative uncharacterized protein AT4g21800 (Fragment)
miRN47	Cs4g15130	GPN-loop GTPase 1 homolog
miRN47	Cs9g02000	GPN-loop GTPase 1 homolog
miRN47	orange1.1t04599	BEL1-like homeodomain protein 1
miRN47	Cs8g12620	Probable lysine-specific demethylase JMJ14
miRN48-3p	Cs2g19590	Cytochrome P450-dependent monooxygenase-like protein
miRN48-3p	Cs5g19520	Plant-specific domain TIGR01615 family protein
miRN48-3p	Cs2g17430	Protein VAC14 homolog; Vacuole morphology and inheritance protein 14
miRN48-3p	Cs7g02530	Diphosphonucleotide phosphatase 1, putative, expressed
miRN50	Cs4g06980	Invertase/pectin methylesterase inhibitor family protein / DC 1.2-like protein
miRN50	Cs1g22710	Pentatricopeptide repeat-containing protein At3g09040, mitochondrial
miRN50	Cs5g30670	Beige/BEACH and WD40 domain-containing protein
miRN51	Cs8g17820	Putative uncharacterized protein Sb04g020240
miRN51	Cs7g09080	Putative uncharacterized protein Sb03g004510
miRN52	Cs3g05320	ncRNA
miRN52	Cs5g32260	Putative uncharacterized protein Sb05g025690;Cohesin subunit psc3; STAG3-like protein 1
miRN52	orange1.1t02473	Disease resistance RPP13-like protein 4
miRN52	Cs1g07910	/
miRN52	Cs2g30200	Disease resistance RPP13-like protein 4;NBS-LRR resistance protein (Fragment)
miRN52	Cs2g25310	Protease HtpX homolog 2;Putative uncharacterized protein (Fragment)
miRN52	orange1.1t00604	S-adenosyl-L-methionine-dependent methyltransferase-like protein
miRN52	Cs3g15780	Putative uncharacterized protein OSJNBa0014O06.6
miRN52	Cs6g17240	cDNA FLJ76216, highly similar to Homo sapiens xeroderma pigmentosum, complementation group C (XPC), mRNA
miRN52	Cs2g10450	Putative uncharacterized protein Sb03g035770;Subtilisin-like protease
miRN52	orange1.1t01511	Transcriptional activator DEMETER; Protein ROS1
miRN53	orange1.1t03282	tRNA(1-methyladenosine) methyltransferase and related methyltransferases
miRN53	Cs2g29230	Putative uncharacterized protein (Fragment);Cysteine proteinase inhibitor
miRN53	Cs1g01260	2,3-bisphosphoglycerate-dependent phosphoglycerate mutase
miRN54	Cs1g14690	Spore coat protein A;cDNA, clone: J100045I20, full insert sequence
miRN54	orange1.1t04786	Spore coat protein A;cDNA, clone: J100045I20, full insert sequence
miRN54	Cs7g04730	TMV resistance protein N;
miRN54	Cs8g15030	TGACG-sequence-specific DNA-binding protein TGA-2.1
miRN55	orange1.1t04083	Probable disease resistance protein At4g27220
miRN58	Cs4g01630	Putative uncharacterized protein Sb04g005240
miRN58	Cs9g03420	Putative uncharacterized protein OJ1118_B03.109
miRN58	Cs3g19375	/
miRN59	orange1.1t01353	Putative orcinol O-methyltransferase (Fragment);
miRN59	Cs9g19230	Glutaminyl-peptide cyclotransferase;Putative uncharacterized protein Sb10g000420
miRN59	Cs6g18890	Putative uncharacterized protein
miRN60	Cs2g09600	Amino acid permease domain containing protein
miRN60	Cs9g15680	Armadillo/beta-catenin repeat family protein, putative, expressed
(b) PK/CM
miRNA	Target	Annotation
miR1446a	Ciclev10031305m.g	GRAS family transcription factor family protein
miR1446a	Ciclev10024770m.g	autoinhibited Ca(2+)-ATPase 9
miR1446a	Ciclev10014097m.g	ARM repeat superfamily protein
miR1446a	Ciclev10000050m.g	Insulinase (Peptidase family M16) family protein
miR1446b.2	Ciclev10031305m.g	GRAS family transcription factor family protein
miR1446b.2	Ciclev10019777m.g	GRAS family transcription factor family protein
miR1446b.2	Ciclev10025572m.g	nitrogen fixation S (NIFS)-like 1
miR1515	Ciclev10006344m.g	/
miR1515	Ciclev10024519m.g	Disease resistance protein (TIR-NBS-LRR class) family
miR1515	Ciclev10023668m.g	cytochrome P450, family 83, subfamily B, polypeptide 1
miR1515	Ciclev10008200m.g	RNA-binding KH domain-containing protein
miR1515	Ciclev10023421m.g	disease resistance protein (TIR-NBS-LRR class), putative
miR1515	Ciclev10009378m.g	26S proteasome regulatory subunit, putative
miR1515	Ciclev10007261m.g	Transducin/WD40 repeat-like superfamily protein
miR1515	Ciclev10021764m.g	RNA-binding (RRM/RBD/RNP motifs) family protein
miR1515	Ciclev10014746m.g	Plant protein of unknown function (DUF827)
miR156a.1	Ciclev10017104m.g	squamosa promoter binding protein-like 3
miR156a.1	Ciclev10011938m.g	squamosa promoter binding protein-like 9
miR156a.1	Ciclev10031391m.g	squamosa promoter binding protein-like 2
miR156a.1	Ciclev10011817m.g	/
miR156a.1	Ciclev10031270m.g	Squamosa promoter-binding protein-like (SBP domain) transcription factor family protein
miR156a.1	Ciclev10032171m.g	Squamosa promoter-binding protein-like (SBP domain) transcription factor family protein
miR156a.1	Ciclev10031834m.g	Squamosa promoter-binding protein-like (SBP domain) transcription factor family protein
miR156a.1	Ciclev10020532m.g	squamosa promoter binding protein-like 9
miR156a.1	Ciclev10016841m.g	squamosa promoter binding protein-like 4
miR156a.1	Ciclev10023145m.g	/
miR156a.1	Ciclev10009572m.g	zinc ion binding;nucleic acid binding
miR156a.1	Ciclev10001863m.g	/
miR156a.1	Ciclev10024186m.g	glucan synthase-like 4
miR156b.1	Ciclev10031270m.g	Squamosa promoter-binding protein-like (SBP domain) transcription factor family protein
miR156b.1	Ciclev10017104m.g	squamosa promoter binding protein-like 3
miR156b.1	Ciclev10011938m.g	squamosa promoter binding protein-like 9
miR156b.1	Ciclev10032171m.g	Squamosa promoter-binding protein-like (SBP domain) transcription factor family protein
miR156b.1	Ciclev10031834m.g	Squamosa promoter-binding protein-like (SBP domain) transcription factor family protein
miR156b.1	Ciclev10020532m.g	squamosa promoter binding protein-like 9
miR156b.1	Ciclev10031391m.g	squamosa promoter binding protein-like 2
miR156b.1	Ciclev10009879m.g	squamosa promoter binding protein-like 5
miR156b.1	Ciclev10016841m.g	squamosa promoter binding protein-like 4
miR156b.1	Ciclev10019546m.g	Squamosa promoter-binding protein-like (SBP domain) transcription factor family protein
miR156b.1	Ciclev10013022m.g	Ribosomal protein S11 family protein
miR156b.1	Ciclev10012847m.g	/
miR156b.1	Ciclev10031015m.g	RNI-like superfamily protein
miR156b.1	Ciclev10015603m.g	Haloacid dehalogenase-like hydrolase (HAD) superfamily protein
miR156b.1	Ciclev10004430m.g	/
miR156b.1	Ciclev10004405m.g	fatty alcohol oxidase 3
miR156b.1	Ciclev10004403m.g	fatty alcohol oxidase 3
miR156b.1	Ciclev10009431m.g	/
miR156b.2	Ciclev10017104m.g	squamosa promoter binding protein-like 3
miR156b.2	Ciclev10011938m.g	squamosa promoter binding protein-like 9
miR156b.2	Ciclev10032171m.g	Squamosa promoter-binding protein-like (SBP domain) transcription factor family protein
miR156b.2	Ciclev10031834m.g	Squamosa promoter-binding protein-like (SBP domain) transcription factor family protein
miR156b.2	Ciclev10020532m.g	squamosa promoter binding protein-like 9
miR156b.2	Ciclev10031270m.g	Squamosa promoter-binding protein-like (SBP domain) transcription factor family protein
miR156b.2	Ciclev10031391m.g	squamosa promoter binding protein-like 2
miR156b.2	Ciclev10009879m.g	squamosa promoter binding protein-like 5
miR156b.2	Ciclev10016841m.g	squamosa promoter binding protein-like 4
miR156b.2	Ciclev10019546m.g	Squamosa promoter-binding protein-like (SBP domain) transcription factor family protein
miR156b.2	Ciclev10005080m.g	TGACG motif-binding factor 6
miR156b.2	Ciclev10015603m.g	Haloacid dehalogenase-like hydrolase (HAD) superfamily protein
miR156b.2	Ciclev10004430m.g	/
miR156b.2	Ciclev10008284m.g	Eukaryotic aspartyl protease family protein
miR156b.2	Ciclev10000595m.g	Phosphofructokinase family protein
miR156b.3	Ciclev10011938m.g	squamosa promoter binding protein-like 9
miR156b.3	Ciclev10031834m.g	Squamosa promoter-binding protein-like (SBP domain) transcription factor family protein
miR156b.3	Ciclev10017104m.g	squamosa promoter binding protein-like 3
miR156b.3	Ciclev10032171m.g	Squamosa promoter-binding protein-like (SBP domain) transcription factor family protein
miR156b.3	Ciclev10020532m.g	squamosa promoter binding protein-like 9
miR156b.3	Ciclev10031270m.g	Squamosa promoter-binding protein-like (SBP domain) transcription factor family protein
miR156b.3	Ciclev10031391m.g	squamosa promoter binding protein-like 2
miR156b.3	Ciclev10019546m.g	Squamosa promoter-binding protein-like (SBP domain) transcription factor family protein
miR156b.3	Ciclev10009879m.g	squamosa promoter binding protein-like 5
miR156b.3	Ciclev10016841m.g	squamosa promoter binding protein-like 4
miR156b.3	Ciclev10000595m.g	Phosphofructokinase family protein
miR156b.3	Ciclev10005080m.g	TGACG motif-binding factor 6
miR156b.3	Ciclev10004430m.g	/
miR156b.3	Ciclev10015603m.g	Haloacid dehalogenase-like hydrolase (HAD) superfamily protein
miR156b.3	Ciclev10008284m.g	Eukaryotic aspartyl protease family protein
miR156c	Ciclev10032171m.g	Squamosa promoter-binding protein-like (SBP domain) transcription factor family protein
miR156c	Ciclev10031834m.g	Squamosa promoter-binding protein-like (SBP domain) transcription factor family protein
miR156c	Ciclev10020532m.g	squamosa promoter binding protein-like 9
miR156c	Ciclev10017104m.g	squamosa promoter binding protein-like 3
miR156c	Ciclev10011938m.g	squamosa promoter binding protein-like 9
miR156c	Ciclev10016841m.g	squamosa promoter binding protein-like 4
miR156c	Ciclev10031270m.g	Squamosa promoter-binding protein-like (SBP domain) transcription factor family protein
miR156c	Ciclev10031391m.g	squamosa promoter binding protein-like 2
miR156c	Ciclev10009879m.g	squamosa promoter binding protein-like 5
miR156c	Ciclev10021811m.g	NADH-ubiquinone oxidoreductase 24 kDa subunit, putative
miR156c	Ciclev10015850m.g	temperature sensing protein-related
miR156c	Ciclev10024327m.g	/
miR156c	Ciclev10023596m.g	/
miR156c	Ciclev10016329m.g	Ribosomal protein L7Ae/L30e/S12e/Gadd45 family protein
miR156c	Ciclev10024007m.g	Lung seven transmembrane receptor family protein
miR156c	Ciclev10032604m.g	LAG1 longevity assurance homolog 3
miR156c	Ciclev10001386m.g	Proteasome component (PCI) domain protein
miR156c	Ciclev10015603m.g	Haloacid dehalogenase-like hydrolase (HAD) superfamily protein
miR156c	Ciclev10026787m.g	ATP synthase epsilon chain, mitochondrial
miR156c	Ciclev10004346m.g	Cyclopropane-fatty-acyl-phospholipid synthase
miR156c	Ciclev10005712m.g	/
miR156c	Ciclev10000949m.g	aldehyde dehydrogenase 3H1
miR156c	Ciclev10007637m.g	Plasma-membrane choline transporter family protein
miR156c	Ciclev10019546m.g	Squamosa promoter-binding protein-like (SBP domain) transcription factor family protein
miR156c	Ciclev10007034m.g	Cyclopropane-fatty-acyl-phospholipid synthase
miR156c	Ciclev10016628m.g	Ribosomal protein L2 family
miR156c	Ciclev10032672m.g	RING/U-box superfamily protein
miR156d	Ciclev10017104m.g	squamosa promoter binding protein-like 3
miR156d	Ciclev10011938m.g	squamosa promoter binding protein-like 9
miR156d	Ciclev10031391m.g	squamosa promoter binding protein-like 2
miR156d	Ciclev10011817m.g	/
miR156d	Ciclev10031270m.g	Squamosa promoter-binding protein-like (SBP domain) transcription factor family protein
miR156d	Ciclev10032171m.g	Squamosa promoter-binding protein-like (SBP domain) transcription factor family protein
miR156d	Ciclev10031834m.g	Squamosa promoter-binding protein-like (SBP domain) transcription factor family protein
miR156d	Ciclev10020532m.g	squamosa promoter binding protein-like 9
miR156d	Ciclev10016841m.g	squamosa promoter binding protein-like 4
miR156d	Ciclev10023145m.g	/
miR156d	Ciclev10017075m.g	/
miR156d	Ciclev10014347m.g	subtilase family protein
miR156e	Ciclev10032171m.g	Squamosa promoter-binding protein-like (SBP domain) transcription factor family protein
miR156e	Ciclev10031834m.g	Squamosa promoter-binding protein-like (SBP domain) transcription factor family protein
miR156e	Ciclev10020532m.g	squamosa promoter binding protein-like 9
miR156e	Ciclev10017104m.g	squamosa promoter binding protein-like 3
miR156e	Ciclev10011938m.g	squamosa promoter binding protein-like 9
miR156e	Ciclev10011817m.g	/
miR156e	Ciclev10031270m.g	Squamosa promoter-binding protein-like (SBP domain) transcription factor family protein
miR156e	Ciclev10031391m.g	squamosa promoter binding protein-like 2
miR156e	Ciclev10016841m.g	squamosa promoter binding protein-like 4
miR156e	Ciclev10010946m.g	Tudor/PWWP/MBT superfamily protein
miR156e	Ciclev10014179m.g	double-stranded RNA binding protein-related / DsRBD protein-related
miR156e	Ciclev10009879m.g	squamosa promoter binding protein-like 5
miR156e	Ciclev10032369m.g	/
miR159	Ciclev10021345m.g	myb-like HTH transcriptional regulator family protein
miR159	Ciclev10029211m.g	/
miR159	Ciclev10014958m.g	myb domain protein 101
miR159	Ciclev10000756m.g	myb domain protein 33
miR159	Ciclev10005267m.g	2-oxoglutarate (2OG) and Fe(II)-dependent oxygenase superfamily protein
miR159	Ciclev10010617m.g	sporocyteless (SPL)
miR159	Ciclev10010889m.g	/
miR159	Ciclev10009913m.g	/
miR159	Ciclev10033690m.g	/
miR159	Ciclev10006837m.g	pyruvate orthophosphate dikinase
miR159	Ciclev10006491m.g	cytokinin oxidase/dehydrogenase 1
miR159	Ciclev10026959m.g	cation/H+ exchanger 4
miR159	Ciclev10011654m.g	Glycosyl hydrolase superfamily protein
miR160a-5p	Ciclev10030860m.g	auxin response factor 16
miR160a-5p	Ciclev10000693m.g	auxin response factor 17
miR160a-5p	Ciclev10011194m.g	auxin response factor 16
miR160b	Ciclev10000693m.g	auxin response factor 17
miR160b	Ciclev10011194m.g	auxin response factor 16
miR160b	Ciclev10030860m.g	auxin response factor 16
miR162	Ciclev10018447m.g	dicer-like 1
miR162	Ciclev10011033m.g	LETM1-like protein
miR164a-3p	Ciclev10030696m.g	auxin response factor 2
miR164a-5p	Ciclev10008619m.g	NAC (No Apical Meristem) domain transcriptional regulator superfamily protein
miR164a-5p	Ciclev10020480m.g	NAC domain containing protein 100
miR164a-5p	Ciclev10031881m.g	Protein of unknown function, DUF642
miR164a-5p	Ciclev10021117m.g	NAC domain containing protein 1
miR164a-5p	Ciclev10005642m.g	FKBP-like peptidyl-prolyl cis-trans isomerase family protein
miR164a-5p	Ciclev10012093m.g	NAC domain containing protein 100
miR164a-5p	Ciclev10033386m.g	Pectin lyase-like superfamily protein
miR166a	Ciclev10023211m.g	/
miR166a	Ciclev10014266m.g	Homeobox-leucine zipper family protein / lipid-binding START domain-containing protein
miR166a	Ciclev10007435m.g	homeobox gene 8
miR166a	Ciclev10027790m.g	Homeobox-leucine zipper family protein / lipid-binding START domain-containing protein
miR166a	Ciclev10019492m.g	Tetratricopeptide repeat (TPR)-like superfamily protein
miR166b	Ciclev10023211m.g	/
miR166b	Ciclev10013385m.g	Basic-leucine zipper (bZIP) transcription factor family protein
miR166b	Ciclev10011039m.g	HSI2-like 1
miR166c	Ciclev10023211m.g	/
miR166c	Ciclev10014266m.g	Homeobox-leucine zipper family protein / lipid-binding START domain-containing protein
miR166c	Ciclev10007435m.g	homeobox gene 8
miR166c	Ciclev10027790m.g	Homeobox-leucine zipper family protein / lipid-binding START domain-containing protein
miR166c	Ciclev10019492m.g	Tetratricopeptide repeat (TPR)-like superfamily protein
miR166d	Ciclev10023211m.g	/
miR166d	Ciclev10014266m.g	Homeobox-leucine zipper family protein / lipid-binding START domain-containing protein
miR166d	Ciclev10007435m.g	homeobox gene 8
miR166d	Ciclev10027790m.g	Homeobox-leucine zipper family protein / lipid-binding START domain-containing protein
miR166d	Ciclev10000330m.g	/
miR166d	Ciclev10027966m.g	plant U-box 13
miR166e	Ciclev10023211m.g	/
miR166e	Ciclev10014266m.g	Homeobox-leucine zipper family protein / lipid-binding START domain-containing protein
miR166e	Ciclev10027790m.g	Homeobox-leucine zipper family protein / lipid-binding START domain-containing protein
miR166e	Ciclev10007435m.g	homeobox gene 8
miR166e	Ciclev10014947m.g	cytochrome P450, family 71, subfamily B, polypeptide 34
miR166e	Ciclev10007477m.g	CRS1 / YhbY (CRM) domain-containing protein
miR166e	Ciclev10031260m.g	Dihydropterin pyrophosphokinase / Dihydropteroate synthase
miR166e	Ciclev10025269m.g	asparagine synthetase 3
miR166e	Ciclev10000330m.g	/
miR166e	Ciclev10000097m.g	ATP binding microtubule motor family protein
miR167a.2-3p	Ciclev10009236m.g	calcineurin B-like protein 10
miR167a.2-3p	Ciclev10004460m.g	long-chain acyl-CoA synthetase 7
miR167a.2-3p	Ciclev10013941m.g	/
miR167a.2-3p	Ciclev10013939m.g	/
miR167a.2-3p	Ciclev10013938m.g	/
miR167a.2-5p	Ciclev10014421m.g	AMP-dependent synthetase and ligase family protein
miR167a.2-5p	Ciclev10007490m.g	S-locus lectin protein kinase family protein
miR167a.2-5p	Ciclev10016341m.g	Aluminium induced protein with YGL and LRDR motifs
miR167a.2-5p	Ciclev10008346m.g	F-box/RNI-like superfamily protein
miR167a.2-5p	Ciclev10004118m.g	P-loop containing nucleoside triphosphate hydrolases superfamily protein
miR167a.2-5p	Ciclev10004119m.g	P-loop containing nucleoside triphosphate hydrolases superfamily protein
miR167b-3p	Ciclev10031300m.g	cycloartenol synthase 1
miR167b-3p	Ciclev10024461m.g	Phosphotyrosine protein phosphatases superfamily protein
miR167b-3p	Ciclev10007583m.g	MAK10 homologue
miR167b-3p	Ciclev10030795m.g	Pleckstrin homology (PH) and lipid-binding START domains-containing protein
miR167b-5p	Ciclev10007490m.g	S-locus lectin protein kinase family protein
miR167b-5p	Ciclev10014421m.g	AMP-dependent synthetase and ligase family protein
miR167b-5p	Ciclev10004118m.g	P-loop containing nucleoside triphosphate hydrolases superfamily protein
miR167b-5p	Ciclev10004119m.g	P-loop containing nucleoside triphosphate hydrolases superfamily protein
miR167b-5p	Ciclev10016341m.g	Aluminium induced protein with YGL and LRDR motifs
miR167b-5p	Ciclev10008346m.g	F-box/RNI-like superfamily protein
miR167c	Ciclev10014421m.g	AMP-dependent synthetase and ligase family protein
miR167c	Ciclev10007490m.g	S-locus lectin protein kinase family protein
miR167c	Ciclev10016341m.g	Aluminium induced protein with YGL and LRDR motifs
miR167c	Ciclev10008346m.g	F-box/RNI-like superfamily protein
miR167c	Ciclev10004118m.g	P-loop containing nucleoside triphosphate hydrolases superfamily protein
miR167c	Ciclev10004119m.g	P-loop containing nucleoside triphosphate hydrolases superfamily protein
miR168	Ciclev10009887m.g	Cytochrome bd ubiquinol oxidase, 14kDa subunit
miR169a.1	Ciclev10017316m.g	/
miR169a.1	Ciclev10005144m.g	nuclear factor Y, subunit A1
miR169a.1	Ciclev10032207m.g	nuclear factor Y, subunit A1
miR169a.1	Ciclev10026020m.g	nuclear factor Y, subunit A3
miR169a.1	Ciclev10031838m.g	hydrolase family protein / HAD-superfamily protein
miR169a.1	Ciclev10020203m.g	P-loop containing nucleoside triphosphate hydrolases superfamily protein
miR169a.1	Ciclev10032311m.g	hydrolase family protein / HAD-superfamily protein
miR169a.1	Ciclev10032767m.g	HMG-box (high mobility group) DNA-binding family protein
miR169a.1	Ciclev10023653m.g	disease resistance protein (TIR-NBS-LRR class), putative
miR169a.1	Ciclev10007036m.g	Ubiquitin carboxyl-terminal hydrolase-related protein
miR169a.2	Ciclev10032767m.g	HMG-box (high mobility group) DNA-binding family protein
miR169a.2	Ciclev10012033m.g	O-methyltransferase family protein
miR171a-5p	Ciclev10019083m.g	GRAS family transcription factor
miR171a-5p	Ciclev10018916m.g	GRAS family transcription factor
miR171a-5p	Ciclev10025197m.g	GRAS family transcription factor
miR171a-5p	Ciclev10024723m.g	tetratricopeptide repeat (TPR)-containing protein
miR171a-5p	Ciclev10002302m.g	Nodulin MtN3 family protein
miR171a-5p	Ciclev10025246m.g	GRAS family transcription factor
miR171a-5p	Ciclev10003933m.g	Nodulin MtN3 family protein
miR171a-5p	Ciclev10015254m.g	Esterase/lipase/thioesterase family protein
miR171c	Ciclev10018337m.g	UDP-glucosyl transferase 71C4
miR171c	Ciclev10018618m.g	COP1-interactive protein 1
miR171d	Ciclev10003943m.g	acyl activating enzyme 5
miR171e-3p	Ciclev10019094m.g	GRAS family transcription factor
miR171e-3p	Ciclev10019083m.g	GRAS family transcription factor
miR171e-3p	Ciclev10018916m.g	GRAS family transcription factor
miR171e-3p	Ciclev10000940m.g	GRAS family transcription factor
miR171e-3p	Ciclev10003943m.g	acyl activating enzyme 5
miR171e-3p	Ciclev10000617m.g	Ethylene insensitive 3 family protein
miR171g	Ciclev10000940m.g	GRAS family transcription factor
miR171g	Ciclev10007309m.g	Protein kinase superfamily protein
miR171g	Ciclev10030120m.g	Patched family protein
miR172a	Ciclev10000290m.g	THO complex, subunit 5
miR172a	Ciclev10018669m.g	Plant regulator RWP-RK family protein
miR172b.1	Ciclev10031306m.g	related to AP2.7
miR172b.1	Ciclev10028259m.g	related to AP2.7
miR172b.1	Ciclev10025364m.g	Integrase-type DNA-binding superfamily protein
miR172b.1	Ciclev10011588m.g	Integrase-type DNA-binding superfamily protein
miR172b.1	Ciclev10018992m.g	Long-chain fatty alcohol dehydrogenase family protein
miR172b.1	Ciclev10007572m.g	receptor kinase 3
miR172b.1	Ciclev10010341m.g	receptor kinase 3
miR172b.1	Ciclev10007547m.g	S-locus lectin protein kinase family protein
miR172b.1	Ciclev10007596m.g	receptor kinase 3
miR172b.1	Ciclev10010321m.g	S-locus lectin protein kinase family protein
miR172b.1	Ciclev10010333m.g	S-locus lectin protein kinase family protein
miR172b.1	Ciclev10007570m.g	/
miR172b.2-3p	Ciclev10031306m.g	related to AP2.7
miR172b.2-3p	Ciclev10028259m.g	related to AP2.7
miR172b.2-3p	Ciclev10025364m.g	Integrase-type DNA-binding superfamily protein
miR172b.2-3p	Ciclev10011588m.g	Integrase-type DNA-binding superfamily protein
miR172b.2-3p	Ciclev10007572m.g	receptor kinase 3
miR172b.2-3p	Ciclev10010341m.g	receptor kinase 3
miR172b.2-3p	Ciclev10007547m.g	S-locus lectin protein kinase family protein
miR172b.2-3p	Ciclev10007596m.g	receptor kinase 3
miR172b.2-3p	Ciclev10010321m.g	S-locus lectin protein kinase family protein
miR172b.2-3p	Ciclev10010333m.g	S-locus lectin protein kinase family protein
miR172b.2-3p	Ciclev10018992m.g	Long-chain fatty alcohol dehydrogenase family protein
miR172b.2-3p	Ciclev10007570m.g	/
miR172b.2-5p	Ciclev10023628m.g	/
miR172b.2-5p	Ciclev10000254m.g	Replication factor-A protein 1-related
miR172b.2-5p	Ciclev10010542m.g	zinc knuckle (CCHC-type) family protein
miR172b.2-5p	Ciclev10001147m.g	CBL-interacting protein kinase 8
miR172b.2-5p	Ciclev10022714m.g	ubiquitin-conjugating enzyme 28
miR172b.2-5p	Ciclev10020168m.g	CBL-interacting protein kinase 9
miR172b.2-5p	Ciclev10005096m.g	F-box family protein
miR172b.2-5p	Ciclev10025530m.g	cytochrome BC1 synthesis
miR172b.2-5p	Ciclev10004806m.g	Transducin/WD40 repeat-like superfamily protein
miR172b.2-5p	Ciclev10018500m.g	Acyl-CoA N-acyltransferase with RING/FYVE/PHD-type zinc finger protein
miR172b.2-5p	Ciclev10024732m.g	/
miR172b.2-5p	Ciclev10000227m.g	respiratory burst oxidase homolog B
miR172b.2-5p	Ciclev10026988m.g	/
miR172b.2-5p	Ciclev10011123m.g	Tetratricopeptide repeat (TPR)-like superfamily protein
miR172c	Ciclev10000290m.g	THO complex, subunit 5
miR172c	Ciclev10018669m.g	Plant regulator RWP-RK family protein
miR2275b-3p	Ciclev10029283m.g	LOB domain-containing protein 11
miR2275b-3p	Ciclev10030531m.g	RNA helicase family protein
miR2275b-3p	Ciclev10003563m.g	NB-ARC domain-containing disease resistance protein
miR2275b-3p	Ciclev10014824m.g	O-acetyltransferase family protein
miR2275b-3p	Ciclev10027135m.g	NB-ARC domain-containing disease resistance protein
miR2275b-3p	Ciclev10027732m.g	pre-mRNA-processing protein 40B
miR2275b-3p	Ciclev10010950m.g	ubiquitin-activating enzyme 1
miR2275b-3p	Ciclev10007832m.g	regulatory protein (NPR1)
miR2275b-3p	Ciclev10019526m.g	homolog of nucleolar protein NOP56
miR2275b-3p	Ciclev10023278m.g	UDP-glucose pyrophosphorylase 2
miR2275b-5p	Ciclev10012397m.g	Uncharacterized protein family (UPF0016)
miR2275b-5p	Ciclev10014177m.g	disease resistance protein (TIR class), putative
miR2275b-5p	Ciclev10006006m.g	Chlorophyll A-B binding family protein
miR2275b-5p	Ciclev10028528m.g	P-loop containing nucleoside triphosphate hydrolases superfamily protein
miR2275b-5p	Ciclev10000632m.g	/
miR2275b-5p	Ciclev10012505m.g	rubredoxin family protein
miR2275b-5p	Ciclev10011860m.g	Protein of unknown function (DUF1262)
miR319a.1	Ciclev10000756m.g	myb domain protein 33
miR319a.1	Ciclev10031292m.g	Galactose oxidase/kelch repeat superfamily protein
miR319b	Ciclev10029893m.g	Subtilase family protein
miR319b	Ciclev10000756m.g	myb domain protein 33
miR319b	Ciclev10014958m.g	myb domain protein 101
miR319b	Ciclev10021345m.g	myb-like HTH transcriptional regulator family protein
miR319c.1	Ciclev10000756m.g	myb domain protein 33
miR319c.2	Ciclev10000756m.g	myb domain protein 33
miR319c.2	Ciclev10031292m.g	Galactose oxidase/kelch repeat superfamily protein
miR319c.3	Ciclev10000756m.g	myb domain protein 33
miR390	Ciclev10006399m.g	/
miR390	Ciclev10033735m.g	Leucine-rich repeat family protein
miR390	Ciclev10030555m.g	Leucine-rich repeat protein kinase family protein
miR390	Ciclev10030526m.g	Leucine-rich repeat protein kinase family protein
miR390	Ciclev10030536m.g	Leucine-rich repeat protein kinase family protein
miR390	Ciclev10027094m.g	Leucine-rich receptor-like protein kinase family protein
miR390	Ciclev10009752m.g	/
miR393a.1	Ciclev10019437m.g	F-box/RNI-like superfamily protein
miR393a.1	Ciclev10014749m.g	auxin signaling F-box 2
miR393a.1	Ciclev10014739m.g	F-box/RNI-like superfamily protein
miR393a.1	Ciclev10023641m.g	disease resistance protein (TIR-NBS-LRR class), putative
miR393a.1	Ciclev10014716m.g	F-box/RNI-like superfamily protein
miR393a.1	Ciclev10000762m.g	cytochrome P450, family 709, subfamily B, polypeptide 1
miR393a.2	Ciclev10019437m.g	F-box/RNI-like superfamily protein
miR393a.2	Ciclev10014749m.g	auxin signaling F-box 2
miR393a.2	Ciclev10014739m.g	F-box/RNI-like superfamily protein
miR393a.2	Ciclev10023641m.g	disease resistance protein (TIR-NBS-LRR class), putative
miR393a.2	Ciclev10000762m.g	cytochrome P450, family 709, subfamily B, polypeptide 1
miR393a.2	Ciclev10014716m.g	F-box/RNI-like superfamily protein
miR393b-5p	Ciclev10019437m.g	F-box/RNI-like superfamily protein
miR393b-5p	Ciclev10014749m.g	auxin signaling F-box 2
miR393b-5p	Ciclev10014455m.g	GPI transamidase component family protein / Gaa1-like family protein
miR393b-5p	Ciclev10003508m.g	switch 2
miR394a	Ciclev10031436m.g	Galactose oxidase/kelch repeat superfamily protein
miR394a	Ciclev10019222m.g	/
miR394a	Ciclev10032372m.g	methyl esterase 17
miR394a	Ciclev10030639m.g	/
miR394a	Ciclev10018446m.g	Helicase/SANT-associated, DNA binding protein
miR394a	Ciclev10024513m.g	/
miR394a	Ciclev10018805m.g	Tetratricopeptide repeat (TPR)-like superfamily protein
miR394a	Ciclev10025075m.g	/
miR395	Ciclev10030119m.g	/
miR395	Ciclev10004927m.g	ATP sulfurylase 1
miR395	Ciclev10000521m.g	STAS domain / Sulfate transporter family
miR395	Ciclev10028439m.g	Plant protein of unknown function (DUF247)
miR395	Ciclev10019771m.g	Pentatricopeptide repeat (PPR) superfamily protein
miR395	Ciclev10018262m.g	Glycosyl hydrolase family protein
miR395	Ciclev10004931m.g	peroxisomal 3-ketoacyl-CoA thiolase 3
miR395	Ciclev10019100m.g	BED zinc finger ;hAT family dimerisation domain
miR395	Ciclev10014025m.g	5\'-3\' exonuclease family protein
miR3951-3p	Ciclev10028368m.g	Leucine-rich repeat (LRR) family protein
miR3951-3p	Ciclev10014823m.g	calcium-dependent protein kinase 21
miR3951-3p	Ciclev10021674m.g	serine/threonine protein kinase 3
miR3951-3p	Ciclev10031662m.g	Transketolase family protein
miR3951-3p	Ciclev10024678m.g	Protein of unknown function (DUF1162)
miR3951-3p	Ciclev10003478m.g	beta-galactosidase 16
miR3951-3p	Ciclev10010902m.g	pleiotropic drug resistance 6
miR3951-3p	Ciclev10002520m.g	/
miR3951-3p	Ciclev10028261m.g	histone deacetylase 1
miR3951-3p	Ciclev10008845m.g	Polynucleotidyl transferase, ribonuclease H-like superfamily protein
miR3951-3p.2	Ciclev10028368m.g	Leucine-rich repeat (LRR) family protein
miR3951-3p.2	Ciclev10014823m.g	calcium-dependent protein kinase 21
miR3951-3p.2	Ciclev10031662m.g	Transketolase family protein
miR3951-3p.2	Ciclev10021674m.g	serine/threonine protein kinase 3
miR3951-3p.2	Ciclev10024678m.g	Protein of unknown function (DUF1162)
miR3951-3p.2	Ciclev10003478m.g	beta-galactosidase 16
miR3951-3p.2	Ciclev10010902m.g	pleiotropic drug resistance 6
miR3951-3p.2	Ciclev10002520m.g	/
miR3951-3p.2	Ciclev10008845m.g	Polynucleotidyl transferase, ribonuclease H-like superfamily protein
miR3951-3p.2	Ciclev10028261m.g	histone deacetylase 1
miR3951-5p	Ciclev10002135m.g	Ribose 5-phosphate isomerase, type A protein
miR3951-5p	Ciclev10008891m.g	Protein of unknown function (DUF803)
miR3951-5p	Ciclev10009956m.g	polyubiquitin 3
miR3951-5p	Ciclev10000129m.g	ATPase E1-E2 type family protein / haloacid dehalogenase-like hydrolase family protein
miR3951-5p	Ciclev10031682m.g	protein phosphatase 2CA
miR3951-5p	Ciclev10031574m.g	galacturonosyltransferase-like 3
miR3951-5p	Ciclev10022569m.g	glutathione peroxidase 4
miR3951-5p	Ciclev10012667m.g	Ribosomal protein L34e superfamily protein
miR3951-5p	Ciclev10029398m.g	/
miR3951-5p	Ciclev10004328m.g	Tetratricopeptide repeat (TPR)-like superfamily protein
miR3951-5p	Ciclev10004819m.g	glutathione-disulfide reductase
miR3951-5p	Ciclev10026070m.g	end binding protein 1C
miR3951-5p	Ciclev10001751m.g	Peroxidase superfamily protein
miR3951-5p	Ciclev10032313m.g	homolog of Medicago truncatula MTN3
miR3951-5p	Ciclev10014042m.g	SNF2 domain-containing protein / helicase domain-containing protein / zinc finger protein-related
miR3951-5p	Ciclev10000756m.g	myb domain protein 33
miR3951-5p	Ciclev10004791m.g	/
miR3951-5p	Ciclev10009854m.g	polyubiquitin 10
miR3951-5p	Ciclev10017349m.g	Wound-responsive family protein
miR3951-5p	Ciclev10018659m.g	Leucine-rich repeat protein kinase family protein
miR3951-5p	Ciclev10018687m.g	Leucine-rich repeat protein kinase family protein
miR3951-5p	Ciclev10018832m.g	Leucine-rich repeat protein kinase family protein
miR3951-5p	Ciclev10018837m.g	Leucine-rich repeat protein kinase family protein
miR3951-5p	Ciclev10024125m.g	Leucine-rich repeat protein kinase family protein
miR3951-5p	Ciclev10010243m.g	Leucine-rich repeat protein kinase family protein
miR3951-5p	Ciclev10029606m.g	/
miR3951-5p	Ciclev10024214m.g	Leucine-rich repeat protein kinase family protein
miR3951-5p	Ciclev10020166m.g	GTP-binding protein-related
miR3951-5p	Ciclev10002803m.g	sigma factor binding protein 1
miR3952	Ciclev10029659m.g	FAD/NAD(P)-binding oxidoreductase family protein
miR3952	Ciclev10029121m.g	/
miR3952	Ciclev10010891m.g	SNF2 domain-containing protein / helicase domain-containing protein
miR3952	Ciclev10000541m.g	MIRO-related GTP-ase 1
miR3952	Ciclev10010306m.g	rhamnose biosynthesis 1
miR3954a	Ciclev10003078m.g	/
miR3954a	Ciclev10016351m.g	Late embryogenesis abundant (LEA) hydroxyproline-rich glycoprotein family
miR3954a	Ciclev10032970m.g	/
miR3954b	Ciclev10003078m.g	/
miR3954b	Ciclev10016351m.g	Late embryogenesis abundant (LEA) hydroxyproline-rich glycoprotein family
miR3954b	Ciclev10032970m.g	/
miR396a	Ciclev10001054m.g	Granulin repeat cysteine protease family protein
miR396a	Ciclev10030588m.g	pumilio 1
miR396a	Ciclev10017094m.g	/
miR396a	Ciclev10019359m.g	eukaryotic translation initiation factor SUI1 family protein
miR396a	Ciclev10002154m.g	Primosome PriB/single-strand DNA-binding
miR396a	Ciclev10015066m.g	Granulin repeat cysteine protease family protein
miR396a	Ciclev10006602m.g	ATPase E1-E2 type family protein / haloacid dehalogenase-like hydrolase family protein
miR396a	Ciclev10019529m.g	growth-regulating factor 7
miR396a	Ciclev10022033m.g	growth-regulating factor 2
miR396a	Ciclev10032065m.g	growth-regulating factor 5
miR396a	Ciclev10008922m.g	growth-regulating factor 5
miR396a	Ciclev10011856m.g	growth-regulating factor 4
miR396a	Ciclev10025855m.g	growth-regulating factor 5
miR396a	Ciclev10001613m.g	growth-regulating factor 5
miR396a	Ciclev10019828m.g	growth-regulating factor 8
miR396a	Ciclev10025209m.g	growth-regulating factor 1
miR396a	Ciclev10015261m.g	ETHYLENE-INSENSITIVE3-like 3
miR396a	Ciclev10004456m.g	heat shock protein 90.1
miR396a	Ciclev10023641m.g	disease resistance protein (TIR-NBS-LRR class), putative
miR396a	Ciclev10004156m.g	Transducin/WD40 repeat-like superfamily protein
miR396c	Ciclev10030588m.g	pumilio 1
miR396c	Ciclev10001054m.g	Granulin repeat cysteine protease family protein
miR396c	Ciclev10019359m.g	eukaryotic translation initiation factor SUI1 family protein
miR396c	Ciclev10017094m.g	/
miR396c	Ciclev10002154m.g	Primosome PriB/single-strand DNA-binding
miR396c	Ciclev10032065m.g	growth-regulating factor 5
miR396c	Ciclev10008922m.g	growth-regulating factor 5
miR396c	Ciclev10011856m.g	growth-regulating factor 4
miR396c	Ciclev10025855m.g	growth-regulating factor 5
miR396c	Ciclev10001613m.g	growth-regulating factor 5
miR396c	Ciclev10019828m.g	growth-regulating factor 8
miR396c	Ciclev10025209m.g	growth-regulating factor 1
miR396c	Ciclev10022033m.g	growth-regulating factor 2
miR396c	Ciclev10006602m.g	ATPase E1-E2 type family protein / haloacid dehalogenase-like hydrolase family protein
miR396c	Ciclev10019529m.g	growth-regulating factor 7
miR396c	Ciclev10023641m.g	disease resistance protein (TIR-NBS-LRR class), putative
miR396c	Ciclev10004156m.g	Transducin/WD40 repeat-like superfamily protein
miR396c	Ciclev10004456m.g	heat shock protein 90.1
miR396c	Ciclev10015261m.g	ETHYLENE-INSENSITIVE3-like 3
miR396d	Ciclev10001054m.g	Granulin repeat cysteine protease family protein
miR396d	Ciclev10030588m.g	pumilio 1
miR396d	Ciclev10017094m.g	/
miR396d	Ciclev10019359m.g	eukaryotic translation initiation factor SUI1 family protein
miR396d	Ciclev10028221m.g	Protein kinase superfamily protein
miR396d	Ciclev10003452m.g	ATPase E1-E2 type family protein / haloacid dehalogenase-like hydrolase family protein
miR396d	Ciclev10019529m.g	growth-regulating factor 7
miR396d	Ciclev10032065m.g	growth-regulating factor 5
miR396d	Ciclev10008922m.g	growth-regulating factor 5
miR396d	Ciclev10025855m.g	growth-regulating factor 5
miR396d	Ciclev10001613m.g	growth-regulating factor 5
miR396d	Ciclev10019828m.g	growth-regulating factor 8
miR396d	Ciclev10025209m.g	growth-regulating factor 1
miR396d	Ciclev10030198m.g	ascorbate peroxidase 1
miR396d	Ciclev10006602m.g	ATPase E1-E2 type family protein / haloacid dehalogenase-like hydrolase family protein
miR396d	Ciclev10022033m.g	growth-regulating factor 2
miR396d	Ciclev10011856m.g	growth-regulating factor 4
miR396d	Ciclev10002154m.g	Primosome PriB/single-strand DNA-binding
miR396d	Ciclev10007097m.g	/
miR396d	Ciclev10024775m.g	Leucine-rich receptor-like protein kinase family protein
miR396d	Ciclev10000625m.g	Kinase interacting (KIP1-like) family protein
miR397	Ciclev10011400m.g	Laccase/Diphenol oxidase family protein
miR397	Ciclev10013446m.g	laccase 11
miR397	Ciclev10011384m.g	laccase 7
miR397	Ciclev10028117m.g	Laccase/Diphenol oxidase family protein
miR397	Ciclev10018047m.g	laccase 17
miR397	Ciclev10011375m.g	laccase 7
miR397	Ciclev10011377m.g	laccase 7
miR397	Ciclev10011363m.g	laccase 17
miR397	Ciclev10011362m.g	laccase 17
miR397	Ciclev10016214m.g	nudix hydrolase homolog 2
miR397	Ciclev10030166m.g	laccase 17
miR397	Ciclev10011358m.g	laccase 17
miR397	Ciclev10028036m.g	laccase 17
miR397	Ciclev10031134m.g	Laccase/Diphenol oxidase family protein
miR397	Ciclev10024883m.g	Heat shock protein 70 (Hsp 70) family protein
miR397	Ciclev10028090m.g	laccase 17
miR397	Ciclev10018750m.g	shoot gravitropism 2 (SGR2)
miR397	Ciclev10030556m.g	protein affected traf&#64257;cking 2
miR397	Ciclev10030469m.g	Zinc finger, C3HC4 type (RING finger) family protein
miR397	Ciclev10024193m.g	receptor like protein 21
miR397	Ciclev10027127m.g	H(+)-ATPase 9
miR399c	Ciclev10014194m.g	phosphate 2
miR399c	Ciclev10001318m.g	dsRNA-binding domain-like superfamily protein
miR399c	Ciclev10024561m.g	Disease resistance protein (TIR-NBS-LRR class) family
miR399d	Ciclev10014194m.g	phosphate 2
miR399d	Ciclev10028036m.g	laccase 17
miR399d	Ciclev10031507m.g	Transducin/WD40 repeat-like superfamily protein
miR399d	Ciclev10014769m.g	dicarboxylate transporter 1
miR403	Ciclev10014144m.g	Argonaute family protein
miR403	Ciclev10019939m.g	Flavin-binding monooxygenase family protein
miR403	Ciclev10008192m.g	LJRHL1-like 1
miR472	Ciclev10018143m.g	NB-ARC domain-containing disease resistance protein
miR472	Ciclev10018190m.g	NB-ARC domain-containing disease resistance protein
miR472	Ciclev10014088m.g	NB-ARC domain-containing disease resistance protein
miR472	Ciclev10024882m.g	LRR and NB-ARC domains-containing disease resistance protein
miR472	Ciclev10024478m.g	NB-ARC domain-containing disease resistance protein
miR472	Ciclev10002943m.g	/
miR472	Ciclev10014098m.g	hydrolases, acting on ester bonds
miR472	Ciclev10014227m.g	glutamate receptor 2.7
miR472	Ciclev10014635m.g	nucleotide binding
miR472	Ciclev10018595m.g	Disease resistance protein (TIR-NBS-LRR class) family
miR472	Ciclev10015959m.g	/
miR473	Ciclev10031305m.g	GRAS family transcription factor family protein
miR473	Ciclev10019777m.g	GRAS family transcription factor family protein
miR473	Ciclev10024044m.g	ATPase family associated with various cellular activities (AAA)
miR477a	Ciclev10019777m.g	GRAS family transcription factor family protein
miR477a	Ciclev10031305m.g	GRAS family transcription factor family protein
miR477a	Ciclev10024044m.g	ATPase family associated with various cellular activities (AAA)
miR477a	Ciclev10016601m.g	SNF7 family protein
miR477a	Ciclev10017882m.g	P-loop containing nucleoside triphosphate hydrolases superfamily protein
miR477b	Ciclev10031305m.g	GRAS family transcription factor family protein
miR477b	Ciclev10019777m.g	GRAS family transcription factor family protein
miR477b	Ciclev10024044m.g	ATPase family associated with various cellular activities (AAA)
miR477b	Ciclev10016601m.g	SNF7 family protein
miR477b	Ciclev10017882m.g	P-loop containing nucleoside triphosphate hydrolases superfamily protein
miR477c	Ciclev10024044m.g	ATPase family associated with various cellular activities (AAA)
miR477c	Ciclev10031305m.g	GRAS family transcription factor family protein
miR477c	Ciclev10019777m.g	GRAS family transcription factor family protein
miR477c	Ciclev10017882m.g	P-loop containing nucleoside triphosphate hydrolases superfamily protein
miR477c	Ciclev10016601m.g	SNF7 family protein
miR479	Ciclev10011846m.g	FAD-dependent oxidoreductase family protein
miR479	Ciclev10000298m.g	Prolyl oligopeptidase family protein
miR482a	Ciclev10026835m.g	Disease resistance protein (CC-NBS-LRR class) family
miR482a	Ciclev10017291m.g	/
miR482a	Ciclev10027160m.g	LRR and NB-ARC domains-containing disease resistance protein
miR482a	Ciclev10003578m.g	Disease resistance protein (TIR-NBS-LRR class) family
miR482a	Ciclev10027577m.g	Disease resistance protein (CC-NBS-LRR class) family
miR482a	Ciclev10024868m.g	Disease resistance protein (CC-NBS-LRR class) family
miR482a	Ciclev10018510m.g	LRR and NB-ARC domains-containing disease resistance protein
miR482a	Ciclev10026996m.g	Disease resistance protein (CC-NBS-LRR class) family
miR482a	Ciclev10027288m.g	Disease resistance protein (CC-NBS-LRR class) family
miR482a	Ciclev10027596m.g	Disease resistance protein (CC-NBS-LRR class) family
miR482a	Ciclev10026939m.g	Disease resistance protein (CC-NBS-LRR class) family
miR482a	Ciclev10024873m.g	Disease resistance protein (CC-NBS-LRR class) family
miR482a	Ciclev10007422m.g	NB-ARC domain-containing disease resistance protein
miR482a	Ciclev10027214m.g	Disease resistance protein (CC-NBS-LRR class) family
miR482a	Ciclev10031445m.g	6-phosphogluconate dehydrogenase family protein
miR482a	Ciclev10000029m.g	LRR and NB-ARC domains-containing disease resistance protein
miR482a	Ciclev10024913m.g	Disease resistance protein (CC-NBS-LRR class) family
miR482a	Ciclev10013431m.g	LRR and NB-ARC domains-containing disease resistance protein
miR482a	Ciclev10027362m.g	Disease resistance protein (CC-NBS-LRR class) family
miR482a	Ciclev10025008m.g	Disease resistance protein (CC-NBS-LRR class) family
miR482a	Ciclev10024971m.g	Disease resistance protein (CC-NBS-LRR class) family
miR482a	Ciclev10027172m.g	LRR and NB-ARC domains-containing disease resistance protein
miR482a	Ciclev10027582m.g	LRR and NB-ARC domains-containing disease resistance protein
miR482a	Ciclev10027593m.g	LRR and NB-ARC domains-containing disease resistance protein
miR482a	Ciclev10027511m.g	LRR and NB-ARC domains-containing disease resistance protein
miR482a	Ciclev10027517m.g	Disease resistance protein (CC-NBS-LRR class) family
miR482a	Ciclev10027513m.g	Disease resistance protein (CC-NBS-LRR class) family
miR482a	Ciclev10024838m.g	Disease resistance protein (CC-NBS-LRR class) family
miR482a	Ciclev10027261m.g	Disease resistance protein (CC-NBS-LRR class) family
miR482a	Ciclev10027254m.g	Disease resistance protein (CC-NBS-LRR class) family
miR482a	Ciclev10024831m.g	LRR and NB-ARC domains-containing disease resistance protein
miR482a	Ciclev10024848m.g	LRR and NB-ARC domains-containing disease resistance protein
miR482a	Ciclev10024834m.g	Disease resistance protein (CC-NBS-LRR class) family
miR482a	Ciclev10024833m.g	Disease resistance protein (CC-NBS-LRR class) family
miR482a	Ciclev10024820m.g	NB-ARC domain-containing disease resistance protein
miR482a	Ciclev10000066m.g	NB-ARC domain-containing disease resistance protein
miR482a	Ciclev10019599m.g	Disease resistance protein (TIR-NBS-LRR class) family
miR482a	Ciclev10023922m.g	Disease resistance protein (TIR-NBS-LRR class) family
miR482a	Ciclev10013960m.g	Disease resistance protein (TIR-NBS-LRR class) family
miR482b	Ciclev10024873m.g	Disease resistance protein (CC-NBS-LRR class) family
miR482b	Ciclev10027214m.g	Disease resistance protein (CC-NBS-LRR class) family
miR482b	Ciclev10026996m.g	Disease resistance protein (CC-NBS-LRR class) family
miR482b	Ciclev10018143m.g	NB-ARC domain-containing disease resistance protein
miR482b	Ciclev10024868m.g	Disease resistance protein (CC-NBS-LRR class) family
miR482b	Ciclev10018190m.g	NB-ARC domain-containing disease resistance protein
miR482b	Ciclev10014088m.g	NB-ARC domain-containing disease resistance protein
miR482b	Ciclev10020529m.g	purple acid phosphatase 29
miR482b	Ciclev10001378m.g	DNA-binding storekeeper protein-related transcriptional regulator
miR482d	Ciclev10018143m.g	NB-ARC domain-containing disease resistance protein
miR482d	Ciclev10018190m.g	NB-ARC domain-containing disease resistance protein
miR482d	Ciclev10014088m.g	NB-ARC domain-containing disease resistance protein
miR482d	Ciclev10024478m.g	NB-ARC domain-containing disease resistance protein
miR482d	Ciclev10024882m.g	LRR and NB-ARC domains-containing disease resistance protein
miR482d	Ciclev10018706m.g	NB-ARC domain-containing disease resistance protein
miR482d	Ciclev10017820m.g	NB-ARC domain-containing disease resistance protein
miR482d	Ciclev10018708m.g	NB-ARC domain-containing disease resistance protein
miR482d	Ciclev10024507m.g	disease resistance protein (TIR-NBS-LRR class), putative
miR482d	Ciclev10023421m.g	disease resistance protein (TIR-NBS-LRR class), putative
miR482d	Ciclev10018572m.g	disease resistance protein (TIR-NBS-LRR class), putative
miR482d	Ciclev10024859m.g	Disease resistance protein (CC-NBS-LRR class) family
miR482d	Ciclev10027836m.g	SIT4 phosphatase-associated family protein
miR482d	Ciclev10003644m.g	LRR and NB-ARC domains-containing disease resistance protein
miR482d	Ciclev10003188m.g	NB-ARC domain-containing disease resistance protein
miR482d	Ciclev10018626m.g	NB-ARC domain-containing disease resistance protein
miR482d	Ciclev10003880m.g	NB-ARC domain-containing disease resistance protein
miR482d	Ciclev10000734m.g	Frigida-like protein
miR482d	Ciclev10029821m.g	/
miR482d	Ciclev10007872m.g	Class II aminoacyl-tRNA and biotin synthetases superfamily protein
miR482e	Ciclev10000331m.g	NB-ARC domain-containing disease resistance protein
miR482e	Ciclev10003285m.g	NB-ARC domain-containing disease resistance protein
miR482e	Ciclev10003918m.g	NB-ARC domain-containing disease resistance protein
miR482e	Ciclev10003413m.g	NB-ARC domain-containing disease resistance protein
miR482e	Ciclev10003411m.g	NB-ARC domain-containing disease resistance protein
miR482e	Ciclev10024504m.g	Disease resistance protein (TIR-NBS-LRR class) family
miR482e	Ciclev10000179m.g	NB-ARC domain-containing disease resistance protein
miR482e	Ciclev10024507m.g	disease resistance protein (TIR-NBS-LRR class), putative
miR482e	Ciclev10018644m.g	Disease resistance protein (TIR-NBS-LRR class) family
miR482e	Ciclev10024544m.g	disease resistance protein (TIR-NBS-LRR class), putative
miR482e	Ciclev10018578m.g	Disease resistance protein (TIR-NBS-LRR class) family
miR482e	Ciclev10023421m.g	disease resistance protein (TIR-NBS-LRR class), putative
miR482e	Ciclev10018572m.g	disease resistance protein (TIR-NBS-LRR class), putative
miR482e	Ciclev10027347m.g	Disease resistance protein (CC-NBS-LRR class) family
miR482e	Ciclev10018550m.g	disease resistance protein (TIR-NBS-LRR class), putative
miR482e	Ciclev10023907m.g	disease resistance protein (TIR-NBS-LRR class), putative
miR482e	Ciclev10000029m.g	LRR and NB-ARC domains-containing disease resistance protein
miR482f	Ciclev10003578m.g	Disease resistance protein (TIR-NBS-LRR class) family
miR482f	Ciclev10002943m.g	/
miR482g	Ciclev10006411m.g	/
miR482g	Ciclev10007328m.g	NB-ARC domain-containing disease resistance protein
miR482g	Ciclev10024478m.g	NB-ARC domain-containing disease resistance protein
miR482g	Ciclev10018143m.g	NB-ARC domain-containing disease resistance protein
miR482g	Ciclev10018190m.g	NB-ARC domain-containing disease resistance protein
miR482g	Ciclev10014088m.g	NB-ARC domain-containing disease resistance protein
miR5179	Ciclev10009338m.g	K-box region and MADS-box transcription factor family protein
miR5179	Ciclev10026433m.g	K-box region and MADS-box transcription factor family protein
miR5179	Ciclev10002410m.g	K-box region and MADS-box transcription factor family protein
miR530	Ciclev10004215m.g	zinc knuckle (CCHC-type) family protein
miR530	Ciclev10033381m.g	EXS (ERD1/XPR1/SYG1) family protein
miR530	Ciclev10027157m.g	F-box family protein with a domain of unknown function (DUF295)
miR530	Ciclev10016707m.g	heat shock factor 4
miR530	Ciclev10030538m.g	nuclear matrix constituent protein-related
miR530	Ciclev10019814m.g	Domain of unknown function (DUF3598)
miR530	Ciclev10014929m.g	beta-amylase 6
miR535-3p	Ciclev10006899m.g	P-loop containing nucleoside triphosphate hydrolases superfamily protein
miR535-3p	Ciclev10001350m.g	F-box family protein with a domain of unknown function (DUF295)
miR535-3p	Ciclev10004118m.g	P-loop containing nucleoside triphosphate hydrolases superfamily protein
miR535-3p	Ciclev10014270m.g	Root hair defective 3 GTP-binding protein (RHD3)
miR535-3p	Ciclev10014180m.g	LA RNA-binding protein
miR535-3p	Ciclev10006943m.g	Haloacid dehalogenase-like hydrolase (HAD) superfamily protein
miR535-3p	Ciclev10006768m.g	Haloacid dehalogenase-like hydrolase (HAD) superfamily protein
miR535-3p	Ciclev10005459m.g	polyubiquitin 10
miR535-5p	Ciclev10026723m.g	/
miR535-5p	Ciclev10031065m.g	cytochrome P450, family 714, subfamily A, polypeptide 1
miR535-5p	Ciclev10031919m.g	annexin 3
miR827-3p	Ciclev10019105m.g	Major Facilitator Superfamily with SPX (SYG1/Pho81/XPR1) domain-containing protein
miR827-3p	Ciclev10016360m.g	Ribosomal L18p/L5e family protein
miR827-3p	Ciclev10019641m.g	Major facilitator superfamily protein
miR827-3p	Ciclev10028859m.g	methyl-CPG-binding domain 7
miR827-3p	Ciclev10004479m.g	Phototropic-responsive NPH3 family protein
miR827-3p	Ciclev10027392m.g	F-box family protein
miR827-3p	Ciclev10027242m.g	Tesmin/TSO1-like CXC domain-containing protein
miR827-5p	Ciclev10026930m.g	Leucine-rich repeat transmembrane protein kinase protein
miR827-5p	Ciclev10025505m.g	Protein kinase superfamily protein
miR827-5p	Ciclev10023390m.g	beta glucosidase 13
miR827-5p	Ciclev10000010m.g	Armadillo/beta-catenin-like repeat ; C2 calcium/lipid-binding domain (CaLB) protein
miR827-5p	Ciclev10033502m.g	/
miR827-5p	Ciclev10027792m.g	Protein of unknown function (DUF630 and DUF632)
miR827-5p	Ciclev10030589m.g	histidine kinase 3
miR827-5p	Ciclev10027783m.g	Protein kinase family protein with leucine-rich repeat domain
miR827-5p	Ciclev10020940m.g	Emsy N Terminus (ENT)/ plant Tudor-like domains-containing protein
miR827-5p	Ciclev10004835m.g	Protein of unknown function (DUF1423)
miR827-5p	Ciclev10004294m.g	Nucleoporin interacting component (Nup93/Nic96-like) family protein
miR828	Ciclev10022303m.g	myb domain protein 82
miR828	Ciclev10017556m.g	myb domain protein 66
miR828	Ciclev10026498m.g	myb domain protein 66
miR828	Ciclev10009700m.g	myb domain protein 82
miR828	Ciclev10009521m.g	myb domain protein 5
miR828	Ciclev10000885m.g	/
miR828	Ciclev10018885m.g	cation/H+ exchanger 19
miR828	Ciclev10021282m.g	protein phosphatase 2A-2
miR828	Ciclev10011149m.g	/
miR828	Ciclev10010757m.g	nicotianamine synthase 2
miR8747	Ciclev10026283m.g	Protein of unknown function (DUF1677)
miR8747	Ciclev10020503m.g	Flavin-containing monooxygenase family protein
miR8747	Ciclev10011695m.g	serine carboxypeptidase-like 45
miR8747	Ciclev10019438m.g	Tetratricopeptide repeat (TPR)-like superfamily protein
miR8747	Ciclev10007689m.g	RNA polymerase II transcription mediators
miR8747	Ciclev10023610m.g	Leucine-rich repeat transmembrane protein kinase family protein
miR8747	Ciclev10019923m.g	Major facilitator superfamily protein
miR8747	Ciclev10011018m.g	Leucine-rich repeat protein kinase family protein
miR9560	Ciclev10028916m.g	uncoupling protein 2
miR9560	Ciclev10020054m.g	Peptidase family M48 family protein
miR9560	Ciclev10005117m.g	Pectinacetylesterase family protein
miR9560	Ciclev10022288m.g	Protein of unknown function (DUF640)
miR9560	Ciclev10015088m.g	PRLI-interacting factor, putative
miR9560	Ciclev10009601m.g	Uncharacterised protein family (UPF0497)
miR9560	Ciclev10023841m.g	RNA helicase family protein
miRN01	Ciclev10008821m.g	KNOTTED1-like homeobox gene 3
miRN01	Ciclev10017067m.g	glycine-rich protein
miRN01	Ciclev10015638m.g	vacuolar ATP synthase subunit C (VATC) / V-ATPase C subunit / vacuolar proton pump C subunit (DET3)
miRN01	Ciclev10026892m.g	/
miRN01	Ciclev10000621m.g	trehalase 1
miRN01	Ciclev10031004m.g	Tetratricopeptide repeat (TPR)-like superfamily protein
miRN02	Ciclev10003639m.g	recovery protein 3
miRN02	Ciclev10015197m.g	transferases;nucleotidyltransferases
miRN02	Ciclev10018802m.g	Leucine-rich repeat protein kinase family protein
miRN02	Ciclev10020407m.g	esterase/lipase/thioesterase family protein
miRN03	Ciclev10012641m.g	/
miRN04	Ciclev10033297m.g	Early-responsive to dehydration stress protein (ERD4)
miRN04	Ciclev10027976m.g	armadillo repeat only 1
miRN04	Ciclev10021235m.g	ARM repeat superfamily protein
miRN04	Ciclev10019952m.g	Leucine-rich repeat (LRR) family protein
miRN04	Ciclev10000551m.g	DNAJ heat shock N-terminal domain-containing protein
miRN04	Ciclev10017447m.g	receptor like protein 7
miRN04	Ciclev10017648m.g	receptor like protein 7
miRN04	Ciclev10017533m.g	receptor like protein 6
miRN04	Ciclev10025309m.g	Major facilitator superfamily protein
miRN04	Ciclev10032089m.g	PLATZ transcription factor family protein
miRN04	Ciclev10014378m.g	ERD (early-responsive to dehydration stress) family protein
miRN04	Ciclev10014696m.g	ERD (early-responsive to dehydration stress) family protein
miRN05	Ciclev10033395m.g	translation initiation factor 3 subunit H1
miRN05	Ciclev10015414m.g	AGC (cAMP-dependent, cGMP-dependent and protein kinase C) kinase family protein
miRN05	Ciclev10019479m.g	fucosyltransferase 1
miRN05	Ciclev10030832m.g	Transducin/WD40 repeat-like superfamily protein
miRN05	Ciclev10033559m.g	Transducin/WD40 repeat-like superfamily protein
miRN07	Ciclev10017838m.g	/
miRN07	Ciclev10033202m.g	/
miRN08	Ciclev10020225m.g	SNF7 family protein
miRN08	Ciclev10025668m.g	Galactose oxidase/kelch repeat superfamily protein
miRN08	Ciclev10010662m.g	cation/H+ exchanger 3
miRN08	Ciclev10005825m.g	Drought-responsive family protein
miRN08	Ciclev10030144m.g	branched-chain amino acid transaminase 2
miRN08	Ciclev10029938m.g	branched-chain amino acid transaminase 2
miRN08	Ciclev10028774m.g	branched-chain amino acid transaminase 2
miRN08	Ciclev10022462m.g	Protein phosphatase 2C family protein
miRN08	Ciclev10011184m.g	Cyclic nucleotide-regulated ion channel family protein
miRN08	Ciclev10000419m.g	mitotic checkpoint family protein
miRN08	Ciclev10027429m.g	Protein of unknown function (DUF594)
miRN08	Ciclev10004387m.g	/
miRN11	Ciclev10020232m.g	Cytidine/deoxycytidylate deaminase family protein
miRN13	Ciclev10009191m.g	chorismate mutase 2
miRN15	Ciclev10028912m.g	TARGET OF MONOPTEROS 6
miRN16	Ciclev10015425m.g	Sucrose-6F-phosphate phosphohydrolase family protein
miRN16	Ciclev10008682m.g	NagB/RpiA/CoA transferase-like superfamily protein
miRN16	Ciclev10028544m.g	isovaleryl-CoA-dehydrogenase
miRN16	Ciclev10003964m.g	AGAMOUS-like 104
miRN16	Ciclev10005360m.g	gamma-tocopherol methyltransferase
miRN16	Ciclev10032026m.g	gamma-tocopherol methyltransferase
miRN16	Ciclev10019056m.g	Leucine-rich repeat protein kinase family protein
miRN17	Ciclev10026201m.g	GDSL-motif lipase 5
miRN17	Ciclev10002385m.g	/
miRN17	Ciclev10007242m.g	protein kinase family protein / WD-40 repeat family protein
miRN17	Ciclev10020507m.g	Protein kinase superfamily protein
miRN17	Ciclev10025417m.g	Cytochrome P450 superfamily protein
miRN17	Ciclev10014764m.g	/
miRN17	Ciclev10001740m.g	BRI1 kinase inhibitor 1
miRN17	Ciclev10025391m.g	Cytochrome P450 superfamily protein
miRN17	Ciclev10025392m.g	Cytochrome P450 superfamily protein
miRN17	Ciclev10024921m.g	receptor-like protein kinase 1
miRN17	Ciclev10030495m.g	glucan synthase-like 7
miRN17	Ciclev10016540m.g	photosystem I subunit F
miRN17	Ciclev10019168m.g	/
miRN17	Ciclev10000183m.g	Transcriptional factor B3 family protein / auxin-responsive factor AUX/IAA-related
miRN18	Ciclev10003276m.g	Cysteine/Histidine-rich C1 domain family protein
miRN18	Ciclev10024987m.g	ARM repeat superfamily protein
miRN18	Ciclev10007367m.g	H(+)-ATPase 5
miRN22	Ciclev10028211m.g	ARM repeat superfamily protein
miRN23-3p	Ciclev10029566m.g	/
miRN23-3p	Ciclev10032090m.g	Sterile alpha motif (SAM) domain-containing protein
miRN23-3p	Ciclev10030491m.g	Zinc finger (C2H2 type) family protein / transcription factor jumonji (jmj) family protein
miRN23-5p	Ciclev10030076m.g	/
miRN23-5p	Ciclev10023521m.g	digalactosyl diacylglycerol deficient 2
miRN23-5p	Ciclev10005503m.g	/
miRN24	Ciclev10028138m.g	AMP-dependent synthetase and ligase family protein
miRN24	Ciclev10003703m.g	beta galactosidase 1
miRN24	Ciclev10027599m.g	Tetratricopeptide repeat (TPR)-like superfamily protein
miRN24	Ciclev10021008m.g	farnesyltransferase A
miRN24	Ciclev10031120m.g	CheY-like two-component responsive regulator family protein
miRN24	Ciclev10028838m.g	alpha/beta-Hydrolases superfamily protein
miRN24	Ciclev10030142m.g	AGAMOUS-like 62
miRN26	Ciclev10018185m.g	receptor-like protein kinase 1
miRN27	Ciclev10002624m.g	Mob1/phocein family protein
miRN27	Ciclev10004474m.g	Plant neutral invertase family protein
miRN28	Ciclev10021823m.g	SNARE-like superfamily protein
miRN28	Ciclev10028745m.g	AP2/B3-like transcriptional factor family protein
miRN28	Ciclev10024205m.g	MATE efflux family protein
miRN28	Ciclev10020717m.g	NAC domain containing protein 47
miRN28	Ciclev10012354m.g	ALWAYS EARLY 4
miRN28	Ciclev10028263m.g	Transducin/WD40 repeat-like superfamily protein
miRN28	Ciclev10014347m.g	subtilase family protein
miRN28	Ciclev10018659m.g	Leucine-rich repeat protein kinase family protein
miRN28	Ciclev10024300m.g	Transducin/WD40 repeat-like superfamily protein
miRN28	Ciclev10029169m.g	lactoylglutathione lyase family protein / glyoxalase I family protein
miRN28	Ciclev10014807m.g	RNA-binding (RRM/RBD/RNP motifs) family protein
miRN28	Ciclev10005216m.g	type one serine/threonine protein phosphatase 4
miRN28	Ciclev10002438m.g	WUSCHEL related homeobox 4
miRN28	Ciclev10023551m.g	subtilase family protein
miRN28	Ciclev10031139m.g	beta-hexosaminidase 1
miRN28	Ciclev10025287m.g	laccase 11
miRN28	Ciclev10011483m.g	Octicosapeptide/Phox/Bem1p family protein
miRN29	Ciclev10021857m.g	/
miRN29	Ciclev10027910m.g	S-locus lectin protein kinase family protein
miRN29	Ciclev10030182m.g	lectin protein kinase family protein
miRN29	Ciclev10027866m.g	S-locus lectin protein kinase family protein
miRN29	Ciclev10014386m.g	S-locus lectin protein kinase family protein
miRN29	Ciclev10017119m.g	Calcium-binding EF-hand family protein
miRN30	Ciclev10025875m.g	/
miRN30	Ciclev10033859m.g	PIF1 helicase
miRN30	Ciclev10004383m.g	Transducin family protein / WD-40 repeat family protein
miRN30	Ciclev10007503m.g	S-domain-2 5
miRN31-5p	Ciclev10025231m.g	DEAD-box protein abstrakt, putative
miRN31-5p	Ciclev10021146m.g	Transducin/WD40 repeat-like superfamily protein
miRN31-5p	Ciclev10033944m.g	Leucine-rich repeat transmembrane protein kinase
miRN31-5p	Ciclev10021567m.g	Peptidase C13 family
miRN31-5p	Ciclev10024315m.g	Peptidase C13 family
miRN31-5p	Ciclev10006720m.g	Protein kinase superfamily protein
miRN31-5p	Ciclev10014653m.g	O-fucosyltransferase family protein
miRN31-5p	Ciclev10004265m.g	Leucine-rich repeat transmembrane protein kinase
miRN31-5p	Ciclev10016199m.g	5\'-AMP-activated protein kinase beta-2 subunit protein
miRN31-5p	Ciclev10027614m.g	Leucine-rich repeat transmembrane protein kinase
miRN31-5p	Ciclev10004184m.g	BRCT domain-containing DNA repair protein
miRN34	Ciclev10018426m.g	Beige/BEACH domain ;WD domain, G-beta repeat protein
miRN39	Ciclev10001737m.g	Phosphoglycerate mutase family protein
miRN39	Ciclev10001706m.g	Phosphoglycerate mutase family protein
miRN40	Ciclev10007592m.g	hydroxyproline-rich glycoprotein family protein
miRN40	Ciclev10010077m.g	/
miRN42	Ciclev10003583m.g	MuDR family transposase
miRN42	Ciclev10005379m.g	Pentatricopeptide repeat (PPR) superfamily protein
miRN42	Ciclev10006965m.g	Pentatricopeptide repeat (PPR) superfamily protein
miRN42	Ciclev10006513m.g	Ankyrin repeat family protein
miRN42	Ciclev10026188m.g	/
miRN42	Ciclev10009053m.g	Ankyrin repeat family protein
miRN42	Ciclev10022536m.g	SufE/NifU family protein
miRN42	Ciclev10030561m.g	COP1-interacting protein 4.1
miRN42	Ciclev10012354m.g	ALWAYS EARLY 4
miRN42	Ciclev10018548m.g	chromatin remodeling 8
miRN42	Ciclev10004133m.g	CW-type Zinc Finger
miRN42	Ciclev10022532m.g	SufE/NifU family protein
miRN42	Ciclev10011883m.g	ABI five binding protein 3
miRN43	Ciclev10005239m.g	purple acid phosphatase 15
miRN43	Ciclev10026873m.g	inflorescence deficient in abscission (IDA)-like 2
miRN46	Ciclev10004134m.g	protein serine/threonine kinases;protein tyrosine kinases;ATP binding;protein kinases
miRN47	Ciclev10005025m.g	P-loop containing nucleoside triphosphate hydrolases superfamily protein
miRN47	Ciclev10018536m.g	Transcription factor jumonji (jmj) family protein / zinc finger (C5HC2 type) family protein
miRN48	Ciclev10018855m.g	Homeobox-leucine zipper family protein / lipid-binding START domain-containing protein
miRN49	Ciclev10002968m.g	/
miRN50	Ciclev10030982m.g	nitrate transporter 1.7
miRN51	Ciclev10021857m.g	/
miRN51	Ciclev10027910m.g	S-locus lectin protein kinase family protein
miRN51	Ciclev10030182m.g	lectin protein kinase family protein
miRN51	Ciclev10027866m.g	S-locus lectin protein kinase family protein
miRN51	Ciclev10014386m.g	S-locus lectin protein kinase family protein
miRN51	Ciclev10017119m.g	Calcium-binding EF-hand family protein
miRN52	Ciclev10031598m.g	NAC (No Apical Meristem) domain transcriptional regulator superfamily protein
miRN52	Ciclev10029687m.g	/
miRN52	Ciclev10011228m.g	alpha-L-arabinofuranosidase 1
miRN53	Ciclev10002302m.g	Nodulin MtN3 family protein
miRN56	Ciclev10006332m.g	/
miRN56	Ciclev10002763m.g	Ribosomal protein L27 family protein
miRN56	Ciclev10016282m.g	/
PK: ‘Huagan No.2’ Ponkan (polyembryonic); CM: ‘Nour’ clementine (monoembryonic); GF: ‘Cocktail’ grapefruit (polyembryonic); PU: ‘Huanong red’ pummelo (monoembryonic).
